# Supplementary material for: (meso-5,5,7,12,12,14-Hexamethyl-1,4,8,11-tetra­azacyclo­tetra­deca­ne)nickel(II) bis­(O,O′-dibenzyl dithio­phosphate)
Source: Acta Crystallogr Sect E Struct Rep Online. 2008 Apr 4;64(Pt 5):m622. doi: 10.1107/S1600536808008398 (PMC2961295; doi:10.1107/S1600536808008398)
Supplement: Supplementary file 1 [file e-64-0m622-sup1.cif]

##############################################################################
###                                                                        ###
###        Electronic paper (Acta Crystallographica Section E)             ###
###                                                                        ###
##############################################################################
#                                                                            #
# This CIF contains the data in a paper accepted for publication in Acta     #
# Crystallographica Section E. It conforms to the requirements of Notes      #
# for Authors for Section E, and has been peer reviewed under the auspices   #
# of the IUCr Commission on Journals.                                        #
#                                                                            #
# Full details of the Crystallographic Information File format               #
# are given in the paper "The Crystallographic Information File (CIF):       #
# a New Standard Archive File for Crystallography" by S. R. Hall, F. H.      #
# Allen and I. D. Brown [Acta Cryst. (1991), A47, 655-685].                  #
#                                                                            #
# The current version of the core CIF dictionary is obtainable from          #
# ftp://ftp.iucr.org/pub/cif_core.dic. The current version number is 2.4.    #
#                                                                            #
# Software is freely available for graphical display of the structure(s) in  #
# this CIF.  For information consult the CIF home page http://www.iucr.org/  #
# cif/home.html                                                              #
#                                                                            #
# This file may be used for bona fide research purposes within the           #
# scientific community so long as proper attribution is given to the journal # 
# article from which it was obtained.                                        #
#                                                                            #
##############################################################################
                                             
data_I
_audit_creation_method     SHELXL-97
_chemical_name_systematic
;
(<i>meso</i>-5,5,7,12,12,14-Hexamethyl-1,4,8,11-
tetraazacyclotetradecane)nickel(II)
bis(<i>O</i>,<i>O</i>'-dibenzyl dithiophosphate)
;
_chemical_name_common     ?
_chemical_formula_moiety     'C16 H36 N4 Ni 2+, 2(C14 H14 O2 P S2 -)'
_chemical_formula_sum     'C44 H64 N4 Ni O4 P2 S4'
_chemical_formula_iupac     '[Ni (C16 H36 N4)] (C14 H14 O2 P S2)2'
_chemical_formula_weight     961.88
_symmetry_cell_setting     monoclinic
_symmetry_space_group_name_H-M     'P 21/c'
_symmetry_space_group_name_Hall     '-P 2ybc'
loop_
    _symmetry_equiv_pos_as_xyz
    'x, y, z'
    '-x, y+1/2, -z+1/2'
    '-x, -y, -z'
    'x, -y-1/2, z-1/2'
_cell_length_a     16.371(5)
_cell_length_b     14.917(5)
_cell_length_c     9.964(4)
_cell_angle_alpha     90.00
_cell_angle_beta     103.11(3)
_cell_angle_gamma     90.00
_cell_volume     2369.9(15)
_cell_formula_units_Z     2
_cell_measurement_reflns_used     19
_cell_measurement_theta_min     4.39
_cell_measurement_theta_max     5.51
_cell_measurement_temperature     290(2)
_exptl_crystal_description     block
_exptl_crystal_colour     red
_exptl_crystal_size_max     0.40
_exptl_crystal_size_mid     0.38
_exptl_crystal_size_min     0.36
_exptl_crystal_density_diffrn     1.348
_exptl_crystal_density_meas     ?
_exptl_crystal_density_method     'not measured'
_exptl_crystal_F_000     1020
_exptl_absorpt_coefficient_mu     0.698
_exptl_absorpt_correction_type     psi-scan
_exptl_absorpt_process_details     '(North <i>et al.</i>,  1968)'
_exptl_absorpt_correction_T_min     0.7676
_exptl_absorpt_correction_T_max     0.7872
_exptl_special_details
;
;
_diffrn_ambient_temperature     290(2)
_diffrn_radiation_type     MoK\a
_diffrn_radiation_wavelength     0.71073
_diffrn_radiation_source     'fine-focus sealed tube'
_diffrn_radiation_monochromator     graphite
_diffrn_measurement_device_type     'Enraf--Nonius CAD-4'
_diffrn_measurement_method     \w/2\q
_diffrn_detector_area_resol_mean     ?
_diffrn_reflns_number     5571
_diffrn_reflns_av_R_equivalents     0.0210
_diffrn_reflns_av_sigmaI/netI     0.0544
_diffrn_reflns_theta_min     1.28
_diffrn_reflns_theta_max     25.52
_diffrn_reflns_theta_full     25.52
_diffrn_measured_fraction_theta_max     0.994
_diffrn_measured_fraction_theta_full     0.994
_diffrn_reflns_limit_h_min     -7
_diffrn_reflns_limit_h_max     19
_diffrn_reflns_limit_k_min     -18
_diffrn_reflns_limit_k_max     0
_diffrn_reflns_limit_l_min     -12
_diffrn_reflns_limit_l_max     11
_diffrn_standards_number     3
_diffrn_standards_interval_count     300
_diffrn_standards_interval_time     ?
_diffrn_standards_decay_%     1.085
_refine_special_details
;
Refinement of <i>F</i>^2^ against ALL reflections. The weighted <i>R</i>-factor
<i>wR</i> and goodness of fit <i>S</i> are based on <i>F</i>^2^, conventional
<i>R</i>-factors <i>R</i> are based on <i>F</i>, with <i>F</i> set to zero for
negative <i>F</i>^2^. The threshold expression of <i>F</i>^2^ >
\s(<i>F</i>^2^) is used only for calculating <i>R</i>-factors(gt) <i>etc</i>.
and is not relevant to the choice of reflections for refinement.
<i>R</i>-factors based on <i>F</i>^2^ are statistically about twice as large
as those based on <i>F</i>, and <i>R</i>- factors based on ALL data will be
even larger.
;
_reflns_number_total     4393
_reflns_number_gt     2880
_reflns_threshold_expression     I>2\s(I)
_refine_ls_structure_factor_coef     Fsqd
_refine_ls_matrix_type     full
_refine_ls_R_factor_all     0.0915
_refine_ls_R_factor_gt     0.0491
_refine_ls_wR_factor_gt     0.1146
_refine_ls_wR_factor_ref     0.1271
_refine_ls_goodness_of_fit_ref     1.010
_refine_ls_restrained_S_all     1.010
_refine_ls_number_reflns     4393
_refine_ls_number_parameters     275
_refine_ls_number_restraints     0
_refine_ls_hydrogen_treatment     constr
_refine_ls_weighting_scheme     calc
_refine_ls_weighting_details
                 'calc w=1/[\s^2^(Fo^2^)+(0.0689P)^2^] where P=(Fo^2^+2Fc^2^)/3'
_atom_sites_solution_hydrogens     geom
_atom_sites_solution_primary     direct
_atom_sites_solution_secondary     difmap
_refine_ls_shift/su_max     0.000
_refine_ls_shift/su_mean     0.000
_refine_diff_density_max     0.521
_refine_diff_density_min     -0.336
_refine_ls_extinction_method     none
_refine_ls_extinction_coef     ?
loop_
    _atom_type_symbol
    _atom_type_description
    _atom_type_scat_dispersion_real
    _atom_type_scat_dispersion_imag
    _atom_type_scat_source
    'C' 'C' 0.0033 0.0016
                         'International Tables Vol C Tables 4.2.6.8 and 6.1.1.4'
    'H' 'H' 0.0000 0.0000
                         'International Tables Vol C Tables 4.2.6.8 and 6.1.1.4'
    'N' 'N' 0.0061 0.0033
                         'International Tables Vol C Tables 4.2.6.8 and 6.1.1.4'
    'O' 'O' 0.0106 0.0060
                         'International Tables Vol C Tables 4.2.6.8 and 6.1.1.4'
    'P' 'P' 0.1023 0.0942
                         'International Tables Vol C Tables 4.2.6.8 and 6.1.1.4'
    'S' 'S' 0.1246 0.1234
                         'International Tables Vol C Tables 4.2.6.8 and 6.1.1.4'
    'Ni' 'Ni' 0.3393 1.1124
                         'International Tables Vol C Tables 4.2.6.8 and 6.1.1.4'
_computing_data_collection     'CAD-4 Software (Enraf--Nonius, 1989)'
_computing_cell_refinement     'CAD-4 Software (Enraf--Nonius, 1989)'
_computing_data_reduction     'XCAD4 (Harms & Wocadlo, 1995)'
_computing_structure_solution     'SHELXS97 (Sheldrick, 2008)'
_computing_structure_refinement     'SHELXL97 (Sheldrick, 2008)'
_computing_molecular_graphics     'ORTEP-3 for Windows (Farrugia, 1997)'
_computing_publication_material     'SHELXL97 (Sheldrick, 2008)'
loop_
    _atom_site_type_symbol
    _atom_site_label
    _atom_site_fract_x
    _atom_site_fract_y
    _atom_site_fract_z
    _atom_site_U_iso_or_equiv
    _atom_site_adp_type
    _atom_site_calc_flag
    _atom_site_refinement_flags
    _atom_site_occupancy
    _atom_site_disorder_assembly
    _atom_site_disorder_group
    Ni Ni1 0.5000 0.5000 0.0000 0.02975(18) Uani d S 1 . .
    S S1 0.39590(6) 0.45749(7) 0.26928(12) 0.0569(3) Uani d . 1 . .
    S S2 0.28652(6) 0.64383(7) 0.13356(11) 0.0498(3) Uani d . 1 . .
    P P1 0.29136(6) 0.52753(7) 0.22790(10) 0.0406(3) Uani d . 1 . .
    O O1 0.26427(15) 0.53665(18) 0.3726(3) 0.0509(7) Uani d . 1 . .
    O O2 0.21601(15) 0.47114(17) 0.1325(3) 0.0521(7) Uani d . 1 . .
    N N1 0.57052(16) 0.53521(17) 0.1790(3) 0.0341(7) Uani d . 1 . .
    H H1 0.5357 0.5294 0.2379 0.041 Uiso calc R 1 . .
    N N2 0.55476(16) 0.38269(17) 0.0308(3) 0.0332(6) Uani d . 1 . .
    H H2 0.5975 0.3845 -0.0138 0.040 Uiso calc R 1 . .
    C C1 0.6346(2) 0.4648(2) 0.2251(4) 0.0543(12) Uani d . 1 . .
    H H1A 0.6539 0.4663 0.3245 0.065 Uiso calc R 1 . .
    H H1B 0.6824 0.4747 0.1844 0.065 Uiso calc R 1 . .
    C C2 0.5955(2) 0.3765(2) 0.1806(4) 0.0478(10) Uani d . 1 . .
    H H2A 0.5540 0.3619 0.2330 0.057 Uiso calc R 1 . .
    H H2B 0.6378 0.3298 0.1960 0.057 Uiso calc R 1 . .
    C C3 0.5074(2) 0.2981(2) -0.0165(3) 0.0353(8) Uani d . 1 . .
    H H3 0.4636 0.2913 0.0354 0.042 Uiso calc R 1 . .
    C C4 0.4652(2) 0.3050(2) -0.1675(4) 0.0397(9) Uani d . 1 . .
    H H4A 0.4439 0.2462 -0.1989 0.048 Uiso calc R 1 . .
    H H4B 0.5077 0.3204 -0.2174 0.048 Uiso calc R 1 . .
    C C5 0.5636(2) 0.2146(2) 0.0096(4) 0.0452(9) Uani d . 1 . .
    H H5A 0.6067 0.2194 -0.0413 0.068 Uiso calc R 1 . .
    H H5B 0.5304 0.1621 -0.0197 0.068 Uiso calc R 1 . .
    H H5C 0.5889 0.2101 0.1062 0.068 Uiso calc R 1 . .
    C C6 0.6063(2) 0.6282(2) 0.2081(4) 0.0359(8) Uani d . 1 . .
    C C7 0.6734(2) 0.6441(3) 0.1263(4) 0.0542(11) Uani d . 1 . .
    H H7A 0.6523 0.6262 0.0323 0.081 Uiso calc R 1 . .
    H H7B 0.7225 0.6096 0.1658 0.081 Uiso calc R 1 . .
    H H7C 0.6877 0.7066 0.1293 0.081 Uiso calc R 1 . .
    C C8 0.6443(2) 0.6385(3) 0.3636(4) 0.0543(11) Uani d . 1 . .
    H H8A 0.6602 0.6998 0.3838 0.081 Uiso calc R 1 . .
    H H8B 0.6928 0.6008 0.3896 0.081 Uiso calc R 1 . .
    H H8C 0.6035 0.6212 0.4144 0.081 Uiso calc R 1 . .
    C C9 0.1889(3) 0.5872(3) 0.3782(4) 0.0624(12) Uani d . 1 . .
    H H9A 0.1446 0.5736 0.2982 0.075 Uiso calc R 1 . .
    H H9B 0.2003 0.6510 0.3783 0.075 Uiso calc R 1 . .
    C C10 0.1620(2) 0.5621(3) 0.5064(4) 0.0511(10) Uani d . 1 . .
    C C11 0.1766(3) 0.6179(3) 0.6203(5) 0.0639(12) Uani d . 1 . .
    H H11 0.2020 0.6734 0.6175 0.077 Uiso calc R 1 . .
    C C12 0.1527(3) 0.5897(5) 0.7399(5) 0.0884(18) Uani d . 1 . .
    H H12 0.1623 0.6266 0.8171 0.106 Uiso calc R 1 . .
    C C13 0.1153(4) 0.5082(6) 0.7433(7) 0.103(2) Uani d . 1 . .
    H H13 0.0995 0.4899 0.8230 0.123 Uiso calc R 1 . .
    C C14 0.1010(4) 0.4537(5) 0.6318(8) 0.108(2) Uani d . 1 . .
    H H14 0.0759 0.3980 0.6349 0.130 Uiso calc R 1 . .
    C C15 0.1237(3) 0.4810(4) 0.5149(6) 0.0822(15) Uani d . 1 . .
    H H15 0.1130 0.4435 0.4383 0.099 Uiso calc R 1 . .
    C C16 0.2008(2) 0.3800(3) 0.1649(5) 0.0604(12) Uani d . 1 . .
    H H16A 0.1953 0.3756 0.2596 0.072 Uiso calc R 1 . .
    H H16B 0.2473 0.3425 0.1542 0.072 Uiso calc R 1 . .
    C C17 0.1214(2) 0.3495(2) 0.0688(4) 0.0472(10) Uani d . 1 . .
    C C18 0.0461(3) 0.3895(3) 0.0682(5) 0.0681(13) Uani d . 1 . .
    H H18 0.0439 0.4365 0.1287 0.082 Uiso calc R 1 . .
    C C19 -0.0272(3) 0.3613(4) -0.0213(5) 0.0795(16) Uani d . 1 . .
    H H19 -0.0781 0.3884 -0.0193 0.095 Uiso calc R 1 . .
    C C20 -0.0245(3) 0.2952(4) -0.1100(6) 0.0853(18) Uani d . 1 . .
    H H20 -0.0738 0.2751 -0.1682 0.102 Uiso calc R 1 . .
    C C21 0.0503(4) 0.2567(4) -0.1159(6) 0.108(2) Uani d . 1 . .
    H H21 0.0522 0.2126 -0.1811 0.130 Uiso calc R 1 . .
    C C22 0.1229(3) 0.2831(3) -0.0256(6) 0.0808(16) Uani d . 1 . .
    H H22 0.1734 0.2557 -0.0286 0.097 Uiso calc R 1 . .
loop_
    _atom_site_aniso_label
    _atom_site_aniso_U_11
    _atom_site_aniso_U_22
    _atom_site_aniso_U_33
    _atom_site_aniso_U_12
    _atom_site_aniso_U_13
    _atom_site_aniso_U_23
    Ni1 0.0297(3) 0.0263(3) 0.0308(3) 0.0014(2) 0.0017(2) 0.0013(3)
    S1 0.0404(5) 0.0557(6) 0.0758(8) 0.0085(5) 0.0157(5) 0.0121(6)
    S2 0.0506(6) 0.0459(6) 0.0535(6) -0.0007(4) 0.0129(5) 0.0074(5)
    P1 0.0349(5) 0.0421(5) 0.0440(6) -0.0003(4) 0.0070(4) 0.0019(4)
    O1 0.0459(14) 0.0648(17) 0.0443(16) 0.0157(13) 0.0152(12) 0.0131(13)
    O2 0.0455(14) 0.0413(14) 0.0633(18) -0.0079(11) -0.0011(13) 0.0018(13)
    N1 0.0367(14) 0.0292(14) 0.0336(16) 0.0000(12) 0.0023(12) 0.0011(12)
    N2 0.0332(14) 0.0297(15) 0.0358(16) 0.0036(11) 0.0059(12) 0.0022(12)
    C1 0.052(2) 0.037(2) 0.059(3) 0.0101(17) -0.019(2) -0.0037(19)
    C2 0.058(2) 0.035(2) 0.039(2) 0.0084(17) -0.0113(18) 0.0016(17)
    C3 0.0396(18) 0.0274(16) 0.038(2) -0.0049(14) 0.0082(15) -0.0018(15)
    C4 0.0458(19) 0.0307(18) 0.041(2) -0.0024(15) 0.0071(16) -0.0022(16)
    C5 0.060(2) 0.0301(19) 0.044(2) 0.0053(16) 0.0098(18) 0.0000(17)
    C6 0.0390(18) 0.0301(18) 0.037(2) -0.0041(14) 0.0046(15) -0.0051(15)
    C7 0.041(2) 0.056(2) 0.065(3) -0.0041(18) 0.0109(19) 0.006(2)
    C8 0.058(2) 0.050(2) 0.045(2) 0.0027(19) -0.0075(19) -0.0090(19)
    C9 0.060(2) 0.075(3) 0.056(3) 0.025(2) 0.020(2) 0.014(2)
    C10 0.044(2) 0.061(3) 0.050(3) 0.019(2) 0.0147(18) 0.011(2)
    C11 0.058(3) 0.073(3) 0.060(3) 0.019(2) 0.012(2) -0.001(2)
    C12 0.083(4) 0.128(5) 0.055(3) 0.050(4) 0.018(3) -0.003(3)
    C13 0.097(4) 0.138(6) 0.091(5) 0.063(4) 0.061(4) 0.053(5)
    C14 0.114(5) 0.089(5) 0.146(6) 0.021(4) 0.080(5) 0.043(5)
    C15 0.095(4) 0.077(4) 0.086(4) -0.002(3) 0.043(3) 0.001(3)
    C16 0.055(2) 0.039(2) 0.081(3) -0.0046(18) 0.004(2) 0.005(2)
    C17 0.043(2) 0.038(2) 0.059(3) -0.0055(17) 0.0095(18) 0.0008(19)
    C18 0.060(3) 0.079(3) 0.064(3) 0.020(2) 0.010(2) -0.016(3)
    C19 0.043(2) 0.118(5) 0.076(4) 0.011(3) 0.009(2) 0.010(3)
    C20 0.066(3) 0.060(3) 0.114(5) -0.018(3) -0.014(3) 0.002(3)
    C21 0.113(5) 0.062(3) 0.126(5) 0.007(3) -0.023(4) -0.044(4)
    C22 0.064(3) 0.062(3) 0.109(4) 0.012(2) 0.006(3) -0.021(3)
_geom_special_details
;
All e.s.d.'s (except the e.s.d. in the dihedral angle between two l.s. planes)
are estimated using the full covariance matrix. The cell e.s.d.'s are taken
into account individually in the estimation of e.s.d.'s in distances, angles
and torsion angles; correlations between e.s.d.'s in cell parameters are only
used when they are defined by crystal symmetry. An approximate (isotropic)
treatment of cell e.s.d.'s is used for estimating e.s.d.'s involving l.s.
planes.
;
loop_
    _geom_bond_atom_site_label_1
    _geom_bond_atom_site_label_2
    _geom_bond_site_symmetry_2
    _geom_bond_distance
    _geom_bond_publ_flag
    Ni1 N2 . 1.958(3) ?
    Ni1 N1 . 1.963(3) ?
    S1 P1 . 1.9674(14) ?
    S2 P1 . 1.9661(15) ?
    P1 O1 . 1.608(3) ?
    P1 O2 . 1.613(3) ?
    O1 C9 . 1.459(4) ?
    O2 C16 . 1.432(4) ?
    N1 C1 . 1.482(4) ?
    N1 C6 . 1.509(4) ?
    N1 H1 . 0.9100 ?
    N2 C2 . 1.493(4) ?
    N2 C3 . 1.501(4) ?
    N2 H2 . 0.9100 ?
    C1 C2 . 1.488(5) ?
    C1 H1A . 0.9700 ?
    C1 H1B . 0.9700 ?
    C2 H2A . 0.9700 ?
    C2 H2B . 0.9700 ?
    C3 C4 . 1.510(4) ?
    C3 C5 . 1.535(4) ?
    C3 H3 . 0.9800 ?
    C4 C6 3_665 1.520(4) ?
    C4 H4A . 0.9700 ?
    C4 H4B . 0.9700 ?
    C5 H5A . 0.9600 ?
    C5 H5B . 0.9600 ?
    C5 H5C . 0.9600 ?
    C6 C4 3_665 1.520(4) ?
    C6 C7 . 1.528(5) ?
    C6 C8 . 1.541(5) ?
    C7 H7A . 0.9600 ?
    C7 H7B . 0.9600 ?
    C7 H7C . 0.9600 ?
    C8 H8A . 0.9600 ?
    C8 H8B . 0.9600 ?
    C8 H8C . 0.9600 ?
    C9 C10 . 1.490(6) ?
    C9 H9A . 0.9700 ?
    C9 H9B . 0.9700 ?
    C10 C15 . 1.374(7) ?
    C10 C11 . 1.385(6) ?
    C11 C12 . 1.400(7) ?
    C11 H11 . 0.9300 ?
    C12 C13 . 1.366(9) ?
    C12 H12 . 0.9300 ?
    C13 C14 . 1.354(9) ?
    C13 H13 . 0.9300 ?
    C14 C15 . 1.363(8) ?
    C14 H14 . 0.9300 ?
    C15 H15 . 0.9300 ?
    C16 C17 . 1.500(5) ?
    C16 H16A . 0.9700 ?
    C16 H16B . 0.9700 ?
    C17 C18 . 1.369(5) ?
    C17 C22 . 1.370(6) ?
    C18 C19 . 1.388(6) ?
    C18 H18 . 0.9300 ?
    C19 C20 . 1.332(7) ?
    C19 H19 . 0.9300 ?
    C20 C21 . 1.366(7) ?
    C20 H20 . 0.9300 ?
    C21 C22 . 1.376(6) ?
    C21 H21 . 0.9300 ?
    C22 H22 . 0.9300 ?
loop_
    _geom_angle_atom_site_label_1
    _geom_angle_atom_site_label_2
    _geom_angle_atom_site_label_3
    _geom_angle_site_symmetry_1
    _geom_angle_site_symmetry_3
    _geom_angle
    _geom_angle_publ_flag
    N2 Ni1 N1 . . 86.71(11) ?
    N2 Ni1 N1 3_665 . 93.29(11) ?
    O1 P1 O2 . . 104.07(15) ?
    O1 P1 S2 . . 111.40(12) ?
    O2 P1 S2 . . 103.65(11) ?
    O1 P1 S1 . . 105.11(11) ?
    O2 P1 S1 . . 111.05(11) ?
    S2 P1 S1 . . 120.50(7) ?
    C9 O1 P1 . . 119.1(2) ?
    C16 O2 P1 . . 120.7(2) ?
    C1 N1 C6 . . 112.0(2) ?
    C1 N1 Ni1 . . 108.7(2) ?
    C6 N1 Ni1 . . 122.9(2) ?
    C1 N1 H1 . . 103.6 ?
    C6 N1 H1 . . 103.6 ?
    Ni1 N1 H1 . . 103.6 ?
    C2 N2 C3 . . 110.1(2) ?
    C2 N2 Ni1 . . 107.3(2) ?
    C3 N2 Ni1 . . 121.11(19) ?
    C2 N2 H2 . . 105.8 ?
    C3 N2 H2 . . 105.8 ?
    Ni1 N2 H2 . . 105.8 ?
    N1 C1 C2 . . 108.0(3) ?
    N1 C1 H1A . . 110.1 ?
    C2 C1 H1A . . 110.1 ?
    N1 C1 H1B . . 110.1 ?
    C2 C1 H1B . . 110.1 ?
    H1A C1 H1B . . 108.4 ?
    C1 C2 N2 . . 107.9(3) ?
    C1 C2 H2A . . 110.1 ?
    N2 C2 H2A . . 110.1 ?
    C1 C2 H2B . . 110.1 ?
    N2 C2 H2B . . 110.1 ?
    H2A C2 H2B . . 108.4 ?
    N2 C3 C4 . . 110.0(3) ?
    N2 C3 C5 . . 112.4(2) ?
    C4 C3 C5 . . 110.3(3) ?
    N2 C3 H3 . . 108.0 ?
    C4 C3 H3 . . 108.0 ?
    C5 C3 H3 . . 108.0 ?
    C3 C4 C6 . 3_665 117.4(3) ?
    C3 C4 H4A . . 107.9 ?
    C6 C4 H4A 3_665 . 107.9 ?
    C3 C4 H4B . . 107.9 ?
    C6 C4 H4B 3_665 . 107.9 ?
    H4A C4 H4B . . 107.2 ?
    C3 C5 H5A . . 109.5 ?
    C3 C5 H5B . . 109.5 ?
    H5A C5 H5B . . 109.5 ?
    C3 C5 H5C . . 109.5 ?
    H5A C5 H5C . . 109.5 ?
    H5B C5 H5C . . 109.5 ?
    N1 C6 C4 . 3_665 108.0(2) ?
    N1 C6 C7 . . 109.6(3) ?
    C4 C6 C7 3_665 . 111.1(3) ?
    N1 C6 C8 . . 109.6(3) ?
    C4 C6 C8 3_665 . 108.3(3) ?
    C7 C6 C8 . . 110.3(3) ?
    C6 C7 H7A . . 109.5 ?
    C6 C7 H7B . . 109.5 ?
    H7A C7 H7B . . 109.5 ?
    C6 C7 H7C . . 109.5 ?
    H7A C7 H7C . . 109.5 ?
    H7B C7 H7C . . 109.5 ?
    C6 C8 H8A . . 109.5 ?
    C6 C8 H8B . . 109.5 ?
    H8A C8 H8B . . 109.5 ?
    C6 C8 H8C . . 109.5 ?
    H8A C8 H8C . . 109.5 ?
    H8B C8 H8C . . 109.5 ?
    O1 C9 C10 . . 108.6(3) ?
    O1 C9 H9A . . 110.0 ?
    C10 C9 H9A . . 110.0 ?
    O1 C9 H9B . . 110.0 ?
    C10 C9 H9B . . 110.0 ?
    H9A C9 H9B . . 108.3 ?
    C15 C10 C11 . . 118.4(4) ?
    C15 C10 C9 . . 120.1(4) ?
    C11 C10 C9 . . 121.5(4) ?
    C10 C11 C12 . . 119.2(5) ?
    C10 C11 H11 . . 120.4 ?
    C12 C11 H11 . . 120.4 ?
    C13 C12 C11 . . 120.1(6) ?
    C13 C12 H12 . . 119.9 ?
    C11 C12 H12 . . 119.9 ?
    C14 C13 C12 . . 120.6(6) ?
    C14 C13 H13 . . 119.7 ?
    C12 C13 H13 . . 119.7 ?
    C13 C14 C15 . . 119.5(6) ?
    C13 C14 H14 . . 120.2 ?
    C15 C14 H14 . . 120.2 ?
    C14 C15 C10 . . 122.2(6) ?
    C14 C15 H15 . . 118.9 ?
    C10 C15 H15 . . 118.9 ?
    O2 C16 C17 . . 108.3(3) ?
    O2 C16 H16A . . 110.0 ?
    C17 C16 H16A . . 110.0 ?
    O2 C16 H16B . . 110.0 ?
    C17 C16 H16B . . 110.0 ?
    H16A C16 H16B . . 108.4 ?
    C18 C17 C22 . . 118.0(4) ?
    C18 C17 C16 . . 121.3(4) ?
    C22 C17 C16 . . 120.6(4) ?
    C17 C18 C19 . . 121.1(4) ?
    C17 C18 H18 . . 119.4 ?
    C19 C18 H18 . . 119.4 ?
    C20 C19 C18 . . 119.8(5) ?
    C20 C19 H19 . . 120.1 ?
    C18 C19 H19 . . 120.1 ?
    C19 C20 C21 . . 120.3(5) ?
    C19 C20 H20 . . 119.8 ?
    C21 C20 H20 . . 119.8 ?
    C20 C21 C22 . . 120.1(5) ?
    C20 C21 H21 . . 120.0 ?
    C22 C21 H21 . . 120.0 ?
    C17 C22 C21 . . 120.6(5) ?
    C17 C22 H22 . . 119.7 ?
    C21 C22 H22 . . 119.7 ?
loop_
    _geom_hbond_atom_site_label_D
    _geom_hbond_atom_site_label_H
    _geom_hbond_atom_site_label_A
    _geom_hbond_site_symmetry_A
    _geom_hbond_distance_DH
    _geom_hbond_distance_HA
    _geom_hbond_distance_DA
    _geom_hbond_angle_DHA
    N1 H1 S1 . 0.91 2.61 3.390(3) 144.1
    N2 H2 S2 3_665 0.91 2.50 3.394(3) 168.5
data_global
_journal_date_recd_electronic     2008-03-15
_journal_date_accepted     2008-03-28
_journal_name_full     'Acta Crystallographica, Section E'
_journal_year     2008
_journal_volume     64
_journal_issue      5
_journal_page_first     m622
_journal_page_last     m622
_journal_paper_category     QM
_journal_coeditor_code     DN2324
_publ_contact_author_name     'Bin Xie'
_publ_contact_author_address
;
Department of Chemistry
Sichuan University of Science & Engineering
Zigong 643000
China
;
_publ_contact_author_email     'zoulike@yahoo.com.cn'
_publ_contact_author_fax     '+86-813-2113112'
_publ_contact_author_phone     '+86-813-2113112'
_publ_section_title
;\
(<i>meso</i>-5,5,7,12,12,14-Hexamethyl-1,4,8,11-tetraazacyclotetradecane)\
nickel(II) bis(<i>O</i>,<i>O</i>'-dibenzyl dithiophosphate)
;
loop_
    _publ_author_name
    _publ_author_footnote
    _publ_author_address
    'Bin Xie' .
;
Department of Chemistry, Sichuan University of Science & Engineering,
Zigong, Sichuan 643000,
People's Republic of China
;
    'Li-Ke Zou' .
;
Department of Chemistry, Sichuan University of Science & Engineering,
Zigong, Sichuan 643000,
People's Republic of China
;
    'Yi-Guo He' .
;
Department of Chemistry, Sichuan University of Science & Engineering,
Zigong, Sichuan 643000,
People's Republic of China
;
    'Jian-Shen Feng' .
;
Department of Chemistry, Sichuan University of Science & Engineering,
Zigong, Sichuan 643000,
People's Republic of China
;
    'Xiu-Lan Zhang' .
;
Department of Chemistry, Sichuan University of Science & Engineering,
Zigong, Sichuan 643000,
People's Republic of China
;
_publ_section_synopsis     .
