# Supplementary material for: (meso-5,5,7,12,12,14-Hexamethyl-1,4,8,11-tetra­azacyclo­tetra­deca­ne)nickel(II) bis­(O,O′-dibenzyl dithio­phosphate)
Source: Acta Crystallogr Sect E Struct Rep Online. 2008 Apr 4;64(Pt 5):m622. doi: 10.1107/S1600536808008398 (PMC2961295; doi:10.1107/S1600536808008398)
Supplement: Supplementary file 2 [file e-64-0m622-Isup2.hkl]

# 
# h,k,l, Fc-squared, Fo-squared, sigma(Fo-squared) and status flag 
# 
data_I
_shelx_title ' ZLK3 in p21/c' 
_shelx_refln_list_code          4 
_shelx_F_calc_maximum      246.52 
_exptl_crystal_F_000      1020.00 
_reflns_d_resolution_high  0.8249 
 
loop_ 
 _symmetry_equiv_pos_as_xyz 
 'x, y, z' 
 '-x, y+1/2, -z+1/2' 
 '-x, -y, -z' 
 'x, -y-1/2, z-1/2' 
 
_cell_length_a    16.3712 
_cell_length_b    14.9168 
_cell_length_c     9.9644 
_cell_angle_alpha  90.000 
_cell_angle_beta  103.107 
_cell_angle_gamma  90.000 
 
_shelx_F_squared_multiplier     1.000 
 
loop_ 
 _refln_index_h 
 _refln_index_k 
 _refln_index_l 
 _refln_F_squared_calc 
 _refln_F_squared_meas 
 _refln_F_squared_sigma 
 _refln_observed_status 
   1   0   0    13344.33    12779.28     90.83 o 
   2   0   0      665.62      572.96      8.30 o 
   3   0   0     3005.23     2884.77     18.97 o 
   4   0   0      196.84      190.43      7.97 o 
   5   0   0     1403.64     1360.99     18.07 o 
   6   0   0      141.33      148.29      9.67 o 
   7   0   0     2712.73     2618.85     28.88 o 
   8   0   0      410.98      434.01     14.87 o 
   9   0   0     7598.46     7451.48     56.53 o 
  10   0   0     6611.99     6458.93     56.98 o 
  11   0   0      587.95      566.67     21.15 o 
  12   0   0     1032.76      948.18     28.12 o 
  13   0   0     1271.54     1339.35     33.20 o 
  14   0   0      640.83      676.85     26.84 o 
  15   0   0      376.32      364.76     22.22 o 
  16   0   0       22.09       38.89     21.06 o 
  17   0   0       30.49       20.49     23.09 o 
  18   0   0      816.95      897.12     38.24 o 
  19   0   0     1108.73     1205.36     48.59 o 
   1   1   0      184.66      221.96      6.82 o 
   2   1   0      668.85      636.63     10.74 o 
   3   1   0     4384.16     4526.01     25.81 o 
   4   1   0     1095.41     1179.06     15.60 o 
   5   1   0     1902.97     1834.31     20.88 o 
   6   1   0     1444.56     1465.09     22.26 o 
   7   1   0     1105.86     1153.93     19.81 o 
   8   1   0     3979.69     3840.74     41.23 o 
   9   1   0      240.48      244.70     18.39 o 
  10   1   0      624.59      669.56     21.47 o 
  11   1   0        0.32        0.01     17.29 o 
  12   1   0      733.83      747.72     24.58 o 
  13   1   0       77.61       88.83     20.70 o 
  14   1   0      408.84      415.31     26.83 o 
  15   1   0      468.61      410.16     31.55 o 
  16   1   0       94.84       58.64     16.17 o 
  17   1   0        3.60        0.04     23.03 o 
  18   1   0        3.92        0.04     27.03 o 
  19   1   0       11.42       27.61     26.91 o 
   0   2   0    38529.20    37714.73    220.29 o 
   1   2   0     3540.86     3983.05     19.65 o 
   2   2   0     7943.57     8379.11     32.19 o 
   3   2   0     2073.86     2278.25     20.47 o 
   4   2   0      809.10      897.29     16.21 o 
   5   2   0      486.42      495.82     14.55 o 
   6   2   0      253.51      277.32     14.24 o 
   7   2   0        8.37        0.01     11.88 o 
   8   2   0     2086.22     1949.14     27.83 o 
   9   2   0     3702.04     3849.50     41.11 o 
  10   2   0     4355.34     4286.72     47.10 o 
  11   2   0      544.15      608.05     22.66 o 
  12   2   0      111.55       96.73     20.87 o 
  13   2   0       82.54      107.57     14.68 o 
  14   2   0      589.97      626.09     26.54 o 
  15   2   0      269.65      236.00     28.11 o 
  16   2   0        7.71       29.91     21.12 o 
  17   2   0       52.23       48.83     25.27 o 
  18   2   0      302.01      300.29     26.86 o 
  19   2   0      207.33      208.84     26.26 o 
   1   3   0     3362.58     3682.31     21.78 o 
   2   3   0     3237.34     3506.77     23.81 o 
   3   3   0     5391.25     5512.49     33.90 o 
   4   3   0       65.48       65.53     12.05 o 
   5   3   0      206.56      180.46     14.25 o 
   6   3   0     6305.63     6690.32     47.82 o 
   7   3   0     2822.06     3029.92     36.47 o 
   8   3   0     1445.30     1552.43     26.20 o 
   9   3   0      167.93      176.07     16.37 o 
  10   3   0     1449.09     1484.27     34.71 o 
  11   3   0      106.55      128.75     14.04 o 
  12   3   0      487.15      508.27     22.41 o 
  13   3   0      388.87      394.30     25.56 o 
  14   3   0      147.59      137.18     18.53 o 
  15   3   0       56.54       37.58     24.51 o 
  16   3   0      160.57      187.44     27.08 o 
  17   3   0        0.21        0.04     27.49 o 
  18   3   0       83.20       94.04     26.32 o 
  19   3   0        6.39        0.05     27.75 o 
   0   4   0      387.86      449.51     10.68 o 
   1   4   0     1594.16     1673.94     17.27 o 
   2   4   0     6121.25     6948.96     36.34 o 
   3   4   0     3325.24     3511.46     29.99 o 
   4   4   0     1814.36     1882.87     24.09 o 
   5   4   0     6338.19     6626.46     47.00 o 
   6   4   0       53.83       42.60     13.66 o 
   7   4   0      993.78     1093.64     24.91 o 
   8   4   0     4335.51     4139.50     46.39 o 
   9   4   0      243.14      242.57     17.25 o 
  10   4   0     1298.23     1270.96     32.23 o 
  11   4   0     1536.93     1636.94     31.69 o 
  12   4   0      439.50      415.77     26.41 o 
  13   4   0      178.21      148.20     18.97 o 
  14   4   0      731.12      703.15     34.01 o 
  15   4   0      400.58      434.13     22.31 o 
  16   4   0      236.68      282.89     20.15 o 
  17   4   0       60.55       29.82     27.12 o 
  18   4   0       65.97       78.46     25.09 o 
   1   5   0        0.18        0.00     11.80 o 
   2   5   0        3.73        3.48     11.33 o 
   3   5   0     4011.15     4194.55     35.49 o 
   4   5   0     1574.02     1819.96     24.59 o 
   5   5   0     4532.41     5035.70     43.02 o 
   6   5   0      307.80      362.01     14.43 o 
   7   5   0      467.82      411.07     20.04 o 
   8   5   0      426.62      350.00     20.32 o 
   9   5   0      930.33      973.62     28.82 o 
  10   5   0       91.83      104.93     19.77 o 
  11   5   0      467.25      467.34     26.12 o 
  12   5   0      112.49      119.78     14.76 o 
  13   5   0       42.72       29.99     21.28 o 
  14   5   0        0.10        0.02     21.19 o 
  15   5   0        3.72       20.98     20.07 o 
  16   5   0       49.35       18.84     25.64 o 
  17   5   0      171.53      158.15     30.37 o 
  18   5   0       22.56       20.29     26.38 o 
   0   6   0     9648.38    10501.49     43.20 o 
   1   6   0     6680.58     7012.94     41.72 o 
   2   6   0        2.69        0.01     13.22 o 
   3   6   0        3.23       12.44     11.03 o 
   4   6   0     3648.92     3742.48     39.26 o 
   5   6   0     8707.51     8836.65     62.74 o 
   6   6   0      689.64      681.34     21.84 o 
   7   6   0      123.14      179.85     16.08 o 
   8   6   0     2214.33     2321.14     39.19 o 
   9   6   0      282.48      233.76     20.25 o 
  10   6   0     2354.22     2334.99     45.78 o 
  11   6   0      454.55      429.21     28.04 o 
  12   6   0       15.84        0.02     19.91 o 
  13   6   0      697.18      693.26     34.32 o 
  14   6   0      904.43      938.19     39.51 o 
  15   6   0      281.17      313.00     24.19 o 
  16   6   0        8.49        0.04     26.26 o 
  17   6   0        4.61        0.04     25.40 o 
  18   6   0       77.89      124.50     20.66 o 
   1   7   0       29.45       15.46     13.80 o 
   2   7   0       13.07        0.01     13.53 o 
   3   7   0     5335.48     5558.69     44.99 o 
   4   7   0    10430.33    10878.60     69.95 o 
   5   7   0        4.98       18.07     14.53 o 
   6   7   0      136.75       72.62     17.64 o 
   7   7   0      489.70      447.31     24.15 o 
   8   7   0      368.99      404.69     20.90 o 
   9   7   0      273.64      264.83     22.01 o 
  10   7   0      637.01      615.15     30.07 o 
  11   7   0       50.13       58.93     15.17 o 
  12   7   0      182.76      196.93     18.86 o 
  13   7   0      596.73      577.99     28.57 o 
  14   7   0        0.81        0.02     23.24 o 
  15   7   0       91.54       60.48     25.86 o 
  16   7   0      240.34      253.61     29.87 o 
  17   7   0       46.36       36.86     18.72 o 
   0   8   0     7180.29     7731.13     52.44 o 
   1   8   0      546.96      531.37     15.00 o 
   2   8   0       44.02       52.11     10.92 o 
   3   8   0       33.95       24.93     13.30 o 
   4   8   0     1006.82      906.08     26.18 o 
   5   8   0      893.48      770.01     26.76 o 
   6   8   0      334.14      326.90     21.97 o 
   7   8   0      214.45      215.99     19.29 o 
   8   8   0        2.17       15.47     17.18 o 
   9   8   0      279.96      274.78     23.22 o 
  10   8   0      878.07      874.27     33.26 o 
  11   8   0      202.11      174.81     26.21 o 
  12   8   0        1.62        0.02     23.66 o 
  13   8   0      765.93      753.48     38.49 o 
  14   8   0      416.38      401.94     36.08 o 
  15   8   0      217.96      197.00     33.34 o 
  16   8   0      102.48       74.21     29.54 o 
  17   8   0       20.77        3.21     38.34 o 
   1   9   0       56.32       20.42     16.27 o 
   2   9   0      709.38      771.62     19.45 o 
   3   9   0     4158.43     4304.82     47.17 o 
   4   9   0     3678.58     3730.92     49.90 o 
   5   9   0      658.76      623.63     27.30 o 
   6   9   0     4178.32     4408.50     56.56 o 
   7   9   0      145.74      166.00     22.31 o 
   8   9   0      792.06      691.38     47.52 o 
   9   9   0        1.35        3.92     26.91 o 
  10   9   0     1348.31     1201.42     60.69 o 
  11   9   0      207.36      178.72     38.37 o 
  12   9   0      213.53      150.47     40.95 o 
  13   9   0      763.28      745.51     56.57 o 
  14   9   0      133.37      135.10     41.82 o 
  15   9   0      144.33       81.67     46.48 o 
  16   9   0      130.79      187.04     46.75 o 
   0  10   0      297.82      294.99     15.49 o 
   1  10   0      244.49      266.78     13.83 o 
   2  10   0     4587.95     4835.42     48.28 o 
   3  10   0     5559.34     5523.12     56.94 o 
   4  10   0     2208.38     2233.34     42.72 o 
   5  10   0      465.13      430.02     28.53 o 
   6  10   0     2303.63     2332.35     45.96 o 
   7  10   0     1935.95     1937.10     43.82 o 
   8  10   0      137.22      148.67     18.84 o 
   9  10   0        9.39        0.02     20.98 o 
  10  10   0        4.91        0.94     20.88 o 
  11  10   0      268.91      250.67     29.53 o 
  12  10   0      583.28      625.16     34.19 o 
  13  10   0      286.68      279.63     32.19 o 
  14  10   0       75.34       81.11     19.26 o 
  15  10   0      222.45      142.19     35.67 o 
  16  10   0      410.82      435.36     34.32 o 
   1  11   0       15.99       14.68     18.98 o 
   2  11   0      333.61      364.10     16.59 o 
   3  11   0       10.82       29.44     18.24 o 
   4  11   0      490.53      521.02     27.63 o 
   5  11   0       23.71        0.02     21.49 o 
   6  11   0      263.36      279.89     22.39 o 
   7  11   0       27.92        0.02     23.19 o 
   8  11   0       63.59       59.71     22.68 o 
   9  11   0        6.84        8.80     20.23 o 
  10  11   0        4.78        0.02     21.65 o 
  11  11   0        2.73       29.27     20.26 o 
  12  11   0       80.34       45.64     28.30 o 
  13  11   0       17.37       58.32     16.18 o 
  14  11   0       61.19       40.09     26.65 o 
  15  11   0        5.30        4.01     26.77 o 
   0  12   0     3964.50     3915.28     49.24 o 
   1  12   0      541.00      568.51     22.51 o 
   2  12   0      243.33      279.51     18.23 o 
   3  12   0     1010.66     1008.12     35.01 o 
   4  12   0      677.05      672.66     33.94 o 
   5  12   0     1688.11     1651.77     46.51 o 
   6  12   0     1538.35     1519.57     42.08 o 
   7  12   0     1124.38     1158.19     40.96 o 
   8  12   0      195.12      231.27     21.04 o 
   9  12   0       14.03        0.02     22.91 o 
  10  12   0        9.14        0.04     23.23 o 
  11  12   0      130.76      116.20     26.66 o 
  12  12   0      424.10      464.12     33.06 o 
  13  12   0      181.69      145.96     32.36 o 
  14  12   0       90.33      118.38     19.93 o 
   1  13   0       33.88       49.31     17.13 o 
   2  13   0       90.71       70.36     23.48 o 
   3  13   0        2.31       31.26     18.21 o 
   4  13   0       87.57       84.59     23.31 o 
   5  13   0      428.43      393.87     31.94 o 
   6  13   0       12.86        0.02     24.45 o 
   7  13   0      106.70      108.69     24.65 o 
   8  13   0       19.50       22.25     21.94 o 
   9  13   0        0.18        0.04     21.52 o 
  10  13   0       27.22       11.70     24.98 o 
  11  13   0       53.48       18.78     27.05 o 
  12  13   0       22.26        0.04     26.13 o 
  13  13   0        0.65       17.37     22.29 o 
   0  14   0       43.43       18.77     25.44 o 
   1  14   0       54.71       25.11     24.76 o 
   2  14   0      291.45      282.28     18.16 o 
   3  14   0      343.22      307.41     30.71 o 
   4  14   0      339.99      346.15     22.51 o 
   5  14   0     1309.00     1244.14     46.21 o 
   6  14   0      949.57      971.55     41.44 o 
   7  14   0      101.96      112.32     20.07 o 
   8  14   0      347.43      274.32     33.90 o 
   9  14   0       48.17       63.32     28.38 o 
  10  14   0       97.74      101.82     21.55 o 
  11  14   0       68.33       58.49     28.02 o 
  12  14   0      169.18      132.57     34.52 o 
   1  15   0      203.53      218.70     20.00 o 
   2  15   0      198.71      213.81     21.24 o 
   3  15   0       42.25       24.61     25.94 o 
   4  15   0       57.65       95.97     25.18 o 
   5  15   0      157.22      175.17     17.24 o 
   6  15   0        0.02        0.04     25.63 o 
   7  15   0        2.36        5.85     25.48 o 
   8  15   0      273.54      312.61     34.45 o 
   9  15   0       97.26      120.25     30.63 o 
  10  15   0      124.33      116.73     34.20 o 
   0  16   0       17.60        0.02     29.89 o 
   1  16   0      124.80      155.49     22.78 o 
   2  16   0      846.11      977.25     45.58 o 
   3  16   0      512.67      561.30     30.59 o 
   4  16   0      103.48       86.40     29.71 o 
   5  16   0        2.74       15.90     23.74 o 
   6  16   0      337.62      298.77     37.22 o 
   7  16   0      615.58      589.08     46.75 o 
   8  16   0      125.46       78.70     36.05 o 
   1  17   0       16.19       21.36     29.05 o 
   2  17   0        0.07        0.04     30.46 o 
   3  17   0        0.60       17.08     20.25 o 
   4  17   0        5.35        2.71     27.24 o 
   5  17   0        0.87       36.37     23.56 o 
   6  17   0        2.79        0.04     28.13 o 
   0  18   0      110.44      133.37     25.45 o 
   1  18   0        8.02       62.03     25.23 o 
 -19   1   1      393.05      443.85     36.55 o 
 -18   1   1     1087.25     1308.02     71.57 o 
 -17   1   1     1028.46     1121.42     53.09 o 
 -16   1   1      217.07      198.21     39.31 o 
 -15   1   1      108.37       90.94     32.36 o 
 -14   1   1      803.72      800.15     48.98 o 
 -13   1   1     1553.98     1609.96     58.39 o 
 -12   1   1      402.87      360.92     30.08 o 
 -11   1   1      262.85      204.01     28.26 o 
 -10   1   1       92.82       85.80     22.45 o 
  -9   1   1     3000.22     2700.74     52.58 o 
  -8   1   1     5891.97     5677.77     68.59 o 
  -7   1   1     2390.55     2425.89     42.44 o 
  -6   1   1     1435.60     1432.81     30.84 o 
  -5   1   1      763.35      738.54     23.68 o 
  -4   1   1    22581.02    20841.92    345.31 o 
  -3   1   1    18213.37    16892.35    309.48 o 
  -2   1   1     5713.44     5282.19     35.44 o 
  -1   1   1      866.47      711.27     15.68 o 
   0   1   1    11180.52    10804.64     40.76 o 
   1   1   1    24218.51    24447.30    183.29 o 
   2   1   1    12751.18    12647.03     38.80 o 
   3   1   1    19043.79    17741.41     52.64 o 
   4   1   1     4722.84     4866.37     29.58 o 
   5   1   1    12028.44    12343.05     52.21 o 
   6   1   1      470.80      453.39     13.35 o 
   7   1   1      384.50      422.45     12.43 o 
   8   1   1     2239.59     1997.54     31.84 o 
   9   1   1      440.58      419.10     20.13 o 
  10   1   1     4085.98     3646.67     43.78 o 
  11   1   1     9148.69     8046.74     75.90 o 
  12   1   1      133.48      128.16     20.98 o 
  13   1   1       56.86       74.00     14.52 o 
  14   1   1     1194.34     1210.06     30.90 o 
  15   1   1     1068.46      991.84     34.96 o 
  16   1   1       54.34       38.75     16.36 o 
  17   1   1        7.81        5.47     23.76 o 
  18   1   1        6.22        0.04     25.96 o 
 -19   2   1        4.97       12.57     35.78 o 
 -18   2   1       59.69       62.57     39.40 o 
 -17   2   1       89.01       83.31     38.29 o 
 -16   2   1       31.49       16.09     32.82 o 
 -15   2   1      707.67      751.76     51.69 o 
 -14   2   1        3.89        6.23     26.79 o 
 -13   2   1       13.29        0.95     27.43 o 
 -12   2   1      505.22      519.67     26.06 o 
 -11   2   1       62.04       94.29     15.23 o 
 -10   2   1      237.65      226.43     25.55 o 
  -9   2   1       79.08       75.86     21.56 o 
  -8   2   1     1068.94     1111.99     32.09 o 
  -7   2   1     2255.99     2277.71     41.62 o 
  -6   2   1      687.52      607.64     23.93 o 
  -5   2   1    18700.77    19809.01     72.12 o 
  -4   2   1        0.07        0.00     14.07 o 
  -3   2   1     4468.38     4547.39     43.24 o 
  -2   2   1     2411.68     2340.36     27.44 o 
  -1   2   1       25.52       17.05     12.49 o 
   0   2   1     1333.28     1275.46     11.71 o 
   1   2   1     4939.21     5153.96     24.07 o 
   2   2   1    11602.40    12912.81    137.34 o 
   3   2   1     9185.13     9849.00     42.01 o 
   4   2   1    12439.71    12891.75     51.87 o 
   5   2   1     3124.04     3156.42     27.07 o 
   6   2   1      352.09      354.40     11.07 o 
   7   2   1      352.20      395.93     12.66 o 
   8   2   1       46.84       27.43     14.05 o 
   9   2   1        7.95       13.86     14.08 o 
  10   2   1        0.50        0.01     17.25 o 
  11   2   1     1265.51     1334.34     28.02 o 
  12   2   1        5.32        0.02     18.98 o 
  13   2   1      272.78      279.25     16.67 o 
  14   2   1      881.86      843.20     27.25 o 
  15   2   1       50.19       64.42     16.00 o 
  16   2   1       57.00       25.85     24.98 o 
  17   2   1       10.67       25.43     22.70 o 
  18   2   1       32.40       37.65     27.79 o 
 -19   3   1       60.04       84.72     22.76 o 
 -18   3   1      351.72      425.56     48.97 o 
 -17   3   1      666.14      733.71     59.83 o 
 -16   3   1      804.54      814.44     59.14 o 
 -15   3   1      551.01      610.73     42.78 o 
 -14   3   1      810.03      819.16     44.87 o 
 -13   3   1       27.96        5.80     25.54 o 
 -12   3   1        6.01        0.01     26.05 o 
 -11   3   1       45.72       59.92     12.19 o 
 -10   3   1       13.77        0.01     20.08 o 
  -9   3   1      930.30      993.15     36.42 o 
  -8   3   1      735.82      663.42     29.43 o 
  -7   3   1     8159.36     7824.12     85.53 o 
  -6   3   1     3635.99     3597.71     52.20 o 
  -5   3   1      551.30      643.34     24.95 o 
  -4   3   1       80.44       64.73     17.01 o 
  -3   3   1     4281.48     4253.24     43.96 o 
  -2   3   1     5714.15     5838.06     99.19 o 
  -1   3   1     1133.30     1061.89     21.89 o 
   0   3   1     8778.62     9618.13     36.51 o 
   1   3   1    19255.78    21556.02     75.69 o 
   2   3   1    12979.35    14285.41     49.96 o 
   3   3   1     1900.75     1995.82     20.86 o 
   4   3   1     3263.29     3596.48     29.68 o 
   5   3   1      562.37      642.12     17.65 o 
   6   3   1      177.96      157.51     13.83 o 
   7   3   1     4161.70     3657.90    575.90 o 
   8   3   1      210.32      215.95     13.51 o 
   9   3   1        2.56       10.11     14.03 o 
  10   3   1     1495.20     1383.29     29.87 o 
  11   3   1     1101.17     1120.30     29.18 o 
  12   3   1     4132.10     4025.68     60.12 o 
  13   3   1      573.75      584.42     31.48 o 
  14   3   1      739.84      761.78     30.16 o 
  15   3   1      369.87      376.75     21.25 o 
  16   3   1       69.79       97.07     18.30 o 
  17   3   1       35.75       20.62     23.56 o 
  18   3   1       33.07       49.77     17.19 o 
 -19   4   1       29.74       37.34     37.48 o 
 -18   4   1      166.92      168.80     41.06 o 
 -17   4   1       15.62        0.02     40.27 o 
 -16   4   1       24.43       37.33     25.38 o 
 -15   4   1       13.30        0.02     33.04 o 
 -14   4   1      334.27      323.40     42.13 o 
 -13   4   1      216.80      181.67     32.37 o 
 -12   4   1       91.48       60.26     27.93 o 
 -11   4   1      245.04      269.75     28.40 o 
 -10   4   1      519.73      528.79     34.99 o 
  -9   4   1      362.25      296.40     26.89 o 
  -8   4   1        5.08       16.04     18.15 o 
  -7   4   1     2979.83     3252.82     56.58 o 
  -6   4   1      489.55      473.63     25.37 o 
  -5   4   1     1345.19     1438.30     35.36 o 
  -4   4   1     1982.64     2042.44     36.89 o 
  -3   4   1     6160.93     5925.33     57.07 o 
  -2   4   1      553.20      471.67     20.03 o 
  -1   4   1     2914.98     2982.60     32.85 o 
   0   4   1     4132.61     4501.47     28.65 o 
   1   4   1      215.88      253.67      9.35 o 
   2   4   1     1724.38     1874.01     22.71 o 
   3   4   1     1860.61     2193.16     25.14 o 
   4   4   1      962.53     1140.38     20.75 o 
   5   4   1     4155.10     4333.17     38.66 o 
   6   4   1     2241.71     2559.46     33.15 o 
   7   4   1        6.39        3.81     13.17 o 
   8   4   1     2573.33     2752.31     39.06 o 
   9   4   1       67.18       62.69     11.61 o 
  10   4   1      123.43      117.10     19.91 o 
  11   4   1      461.49      468.03     18.56 o 
  12   4   1        0.70        3.04     20.14 o 
  13   4   1      413.58      377.15     19.81 o 
  14   4   1      213.61      189.49     20.06 o 
  15   4   1      747.47      736.69     28.17 o 
  16   4   1      190.85      235.96     22.21 o 
  17   4   1       39.74       34.39     24.15 o 
  18   4   1        0.11        0.05     24.58 o 
 -18   5   1      224.78      192.84     49.39 o 
 -17   5   1      226.71      251.68     43.52 o 
 -16   5   1      150.35      149.51     39.53 o 
 -15   5   1       82.31      115.67     19.68 o 
 -14   5   1      795.70      680.27     52.39 o 
 -13   5   1      233.91      187.70     35.94 o 
 -12   5   1      166.86      159.13     30.24 o 
 -11   5   1      365.61      332.84     34.41 o 
 -10   5   1     1181.01     1172.62     48.09 o 
  -9   5   1     2483.14     2339.47     61.17 o 
  -8   5   1     7881.42     7661.03     90.25 o 
  -7   5   1     5167.13     5522.60     76.83 o 
  -6   5   1     7082.19     6899.48     89.13 o 
  -5   5   1     1920.33     1863.95     43.42 o 
  -4   5   1     3492.49     3310.07     48.65 o 
  -3   5   1     8529.54     9297.97     74.00 o 
  -2   5   1       14.57        0.00     17.00 o 
  -1   5   1       14.97        0.00     17.97 o 
   0   5   1     2073.13     2245.66     23.42 o 
   1   5   1     3491.70     3786.93     29.15 o 
   2   5   1     3873.37     4158.38     32.23 o 
   3   5   1     3379.95     4188.47     36.55 o 
   4   5   1     2039.12     2204.01     28.15 o 
   5   5   1     2265.76     2343.51     33.06 o 
   6   5   1     5525.28     5730.71     50.96 o 
   7   5   1     1803.91     1668.05     31.95 o 
   8   5   1        3.61        0.01     16.20 o 
   9   5   1      614.05      587.04     27.16 o 
  10   5   1     1832.31     1857.18     40.21 o 
  11   5   1      990.81      890.83     28.24 o 
  12   5   1     1439.01     1439.44     42.03 o 
  13   5   1      489.14      410.04     26.35 o 
  14   5   1      118.12       97.90     24.70 o 
  15   5   1      696.11      731.65     31.16 o 
  16   5   1      124.54      124.16     29.07 o 
  17   5   1        3.28        0.04     25.66 o 
  18   5   1        0.75        0.05     25.79 o 
 -18   6   1       86.63       63.18     42.67 o 
 -17   6   1        6.27       17.62     31.56 o 
 -16   6   1       59.79       43.60     37.38 o 
 -15   6   1       87.27       59.35     35.65 o 
 -14   6   1      499.26      523.79     46.15 o 
 -13   6   1     1235.62     1354.94     57.01 o 
 -12   6   1      197.54      142.54     33.55 o 
 -11   6   1       36.82       28.07     16.01 o 
 -10   6   1      219.44      243.66     29.43 o 
  -9   6   1      278.62      191.80     31.49 o 
  -8   6   1      694.53      738.55     36.63 o 
  -7   6   1     1351.68     1374.92     45.10 o 
  -6   6   1      857.04      937.90     32.48 o 
  -5   6   1        0.99       34.63     16.78 o 
  -4   6   1      678.00      659.86     28.04 o 
  -3   6   1     2351.27     2597.31     43.52 o 
  -2   6   1      976.22      981.21     30.77 o 
  -1   6   1     5066.30     5262.19     52.26 o 
   0   6   1      323.02      378.37     11.78 o 
   1   6   1        1.36        0.01     12.40 o 
   2   6   1     3107.91     3646.76     33.20 o 
   3   6   1     2256.13     2640.75     32.44 o 
   4   6   1     7216.44     6800.06     73.69 o 
   5   6   1     6485.11     6189.69     73.91 o 
   6   6   1     1391.94     1421.91     40.80 o 
   7   6   1     1400.34     1320.89     44.14 o 
   8   6   1     2249.41     2372.70     57.26 o 
   9   6   1      108.01      114.67     28.08 o 
  10   6   1      128.72      106.77     27.79 o 
  11   6   1      864.85      789.57     32.31 o 
  12   6   1      124.69      136.36     16.53 o 
  13   6   1        3.76        1.04     20.93 o 
  14   6   1        1.90        0.02     24.67 o 
  15   6   1      479.37      473.90     29.04 o 
  16   6   1        8.61       39.84     24.72 o 
  17   6   1      118.50      113.61     30.04 o 
 -18   7   1      355.29      400.82     55.67 o 
 -17   7   1      180.89      157.28     43.42 o 
 -16   7   1       20.98        0.02     37.79 o 
 -15   7   1        6.80        0.02     35.36 o 
 -14   7   1      503.96      552.23     47.17 o 
 -13   7   1     1816.22     1959.33     71.26 o 
 -12   7   1      209.27      219.63     37.57 o 
 -11   7   1        1.53        8.71     23.29 o 
 -10   7   1      329.77      308.77     35.18 o 
  -9   7   1     1313.24     1268.58     46.93 o 
  -8   7   1       90.09       92.18     25.94 o 
  -7   7   1      326.98      399.41     27.57 o 
  -6   7   1      779.37      722.44     32.93 o 
  -5   7   1       21.70       21.84     19.38 o 
  -4   7   1     3474.69     3258.59     58.58 o 
  -3   7   1     5427.51     5379.69     66.38 o 
  -2   7   1      658.26      677.37     27.66 o 
  -1   7   1     1002.93     1069.23     26.69 o 
   0   7   1     7685.86     8370.14     51.74 o 
   1   7   1     3359.10     3551.55     33.47 o 
   2   7   1      280.74      353.56     14.78 o 
   3   7   1      988.60     1093.24     24.46 o 
   4   7   1      134.59      131.61     16.94 o 
   5   7   1     2654.93     2491.28     37.08 o 
   6   7   1     3519.49     3628.43     48.02 o 
   7   7   1       54.69       42.13     11.72 o 
   8   7   1       85.16       94.21     17.51 o 
   9   7   1      567.01      580.44     27.22 o 
  10   7   1     1414.62     1410.55     37.29 o 
  11   7   1      591.61      580.78     30.68 o 
  12   7   1       40.80       25.06     21.89 o 
  13   7   1       66.89       56.24     24.31 o 
  14   7   1      204.46      186.20     22.79 o 
  15   7   1      846.45      869.67     46.14 o 
  16   7   1      189.54      207.81     30.96 o 
  17   7   1      119.30      158.89     21.22 o 
 -17   8   1      117.25       96.91     43.71 o 
 -16   8   1        3.92        0.02     39.25 o 
 -15   8   1      350.55      442.76     48.26 o 
 -14   8   1      496.83      458.60     52.08 o 
 -13   8   1        8.23        0.02     34.06 o 
 -12   8   1      211.58      241.27     34.82 o 
 -11   8   1      106.79       42.02     33.86 o 
 -10   8   1      158.54      124.97     33.60 o 
  -9   8   1       54.19       55.26     25.40 o 
  -8   8   1     2450.56     2479.81     64.61 o 
  -7   8   1     2166.34     2132.34     59.86 o 
  -6   8   1      164.81      171.39     26.14 o 
  -5   8   1     3432.11     3095.99     67.26 o 
  -4   8   1      612.23      546.50     34.49 o 
  -3   8   1      112.37       58.29     23.81 o 
  -2   8   1     1854.83     1807.68     37.11 o 
  -1   8   1      406.00      378.28     18.87 o 
   0   8   1      536.50      489.79     15.34 o 
   1   8   1      139.78      138.53     10.09 o 
   2   8   1     1612.85     1551.52     25.09 o 
   3   8   1     1156.21     1249.73     25.56 o 
   4   8   1     2521.22     2484.96     38.22 o 
   5   8   1     4824.18     5208.78     56.59 o 
   6   8   1       94.99       71.94     19.24 o 
   7   8   1     2749.25     2792.07     48.89 o 
   8   8   1       92.98       78.86     19.19 o 
   9   8   1      567.03      631.48     26.05 o 
  10   8   1      143.55      114.61     23.92 o 
  11   8   1      720.36      832.93     34.70 o 
  12   8   1        2.73        0.02     23.73 o 
  13   8   1      262.41      241.02     32.16 o 
  14   8   1      552.86      545.90     37.53 o 
  15   8   1      261.99      286.18     33.64 o 
  16   8   1      118.13      121.41     21.88 o 
 -17   9   1        4.65        0.02     40.14 o 
 -16   9   1       19.12       37.98     29.81 o 
 -15   9   1       30.93       25.61     34.50 o 
 -14   9   1      122.47       37.28     43.71 o 
 -13   9   1      500.88      518.05     50.52 o 
 -12   9   1      852.70      886.60     54.66 o 
 -11   9   1      885.29      904.87     50.90 o 
 -10   9   1      857.53      783.07     49.62 o 
  -9   9   1      565.97      521.87     41.14 o 
  -8   9   1        1.97        0.01     27.79 o 
  -7   9   1       11.41       17.14     25.57 o 
  -6   9   1      847.47      889.74     41.69 o 
  -5   9   1      496.02      498.28     38.79 o 
  -4   9   1     1464.53     1442.61     49.52 o 
  -3   9   1     2633.13     2458.81     57.54 o 
  -2   9   1     4103.15     4144.99     67.17 o 
  -1   9   1     2279.14     2200.63     43.95 o 
   0   9   1     2961.48     3056.53     36.22 o 
   1   9   1        7.09        9.76     17.03 o 
   2   9   1      671.28      675.99     18.77 o 
   3   9   1      391.00      416.46     23.04 o 
   4   9   1      693.85      728.02     28.60 o 
   5   9   1      854.39      868.74     29.31 o 
   6   9   1      650.67      640.80     27.67 o 
   7   9   1     2492.90     2495.20     48.46 o 
   8   9   1     2356.14     2412.93     48.81 o 
   9   9   1      854.43      864.66     35.46 o 
  10   9   1       37.68       44.72     22.00 o 
  11   9   1       55.06       46.40     21.93 o 
  12   9   1       11.01       38.60     20.64 o 
  13   9   1        8.62       27.63     22.27 o 
  14   9   1       64.96       70.58     17.68 o 
  15   9   1      211.88      201.35     35.00 o 
  16   9   1      160.10      207.87     26.51 o 
 -16  10   1        0.00        0.02     38.21 o 
 -15  10   1      201.41      243.02     41.98 o 
 -14  10   1       57.81       39.22     40.55 o 
 -13  10   1        7.11       27.63     31.99 o 
 -12  10   1      117.16      127.33     40.31 o 
 -11  10   1       17.39        0.02     32.32 o 
 -10  10   1      160.22      120.68     32.72 o 
  -9  10   1      233.49      192.95     35.58 o 
  -8  10   1      192.00      121.04     38.15 o 
  -7  10   1      856.82      750.73     48.89 o 
  -6  10   1       76.53       41.08     32.27 o 
  -5  10   1     1538.88     1512.25     55.27 o 
  -4  10   1      101.77       66.66     30.13 o 
  -3  10   1      644.15      724.92     37.59 o 
  -2  10   1       55.31       69.50     17.18 o 
  -1  10   1       15.86        0.01     27.07 o 
   0  10   1      173.49      186.34     13.70 o 
   1  10   1        9.46       28.13     16.94 o 
   2  10   1      581.96      649.65     22.63 o 
   3  10   1     1366.54     1405.82     31.34 o 
   4  10   1      514.21      497.43     23.35 o 
   5  10   1     2470.92     2452.00     46.81 o 
   6  10   1      302.96      197.27     24.59 o 
   7  10   1     1418.80     1400.03     40.27 o 
   8  10   1       31.32       39.51     20.91 o 
   9  10   1       87.83       69.51     24.07 o 
  10  10   1       44.39       53.74     17.08 o 
  11  10   1      131.72      114.96     20.64 o 
  12  10   1       48.14       55.37     25.14 o 
  13  10   1        1.81        0.04     24.08 o 
  14  10   1      378.44      325.01     36.12 o 
  15  10   1       60.98       64.21     28.18 o 
 -15  11   1      221.69      225.64     44.43 o 
 -14  11   1       75.47       76.81     33.09 o 
 -13  11   1       54.44       13.92     37.63 o 
 -12  11   1     1048.03     1011.92     71.13 o 
 -11  11   1     1220.49     1299.80     68.69 o 
 -10  11   1      316.05      272.20     43.16 o 
  -9  11   1      247.97      180.26     35.94 o 
  -8  11   1        5.45        0.01     32.90 o 
  -7  11   1      423.64      427.49     39.19 o 
  -6  11   1     1413.37     1378.21     61.32 o 
  -5  11   1      797.41      715.79     45.90 o 
  -4  11   1      140.02      105.89     31.97 o 
  -3  11   1      139.77      118.10     31.53 o 
  -2  11   1     1727.39     1549.62     59.53 o 
  -1  11   1     2812.19     3080.17     59.04 o 
   0  11   1       39.31       36.82     19.84 o 
   1  11   1       87.85       73.94     17.49 o 
   2  11   1     1009.72     1140.17     29.71 o 
   3  11   1     2242.35     2173.62     36.09 o 
   4  11   1      716.42      731.21     27.25 o 
   5  11   1       26.98        6.33     20.79 o 
   6  11   1       18.83       29.50     19.51 o 
   7  11   1     1612.77     1724.54     40.09 o 
   8  11   1     1859.34     2016.21     43.90 o 
   9  11   1      620.32      639.89     30.14 o 
  10  11   1       36.82        0.02     27.27 o 
  11  11   1       47.52       18.08     24.57 o 
  12  11   1      220.54      205.33     21.18 o 
  13  11   1      157.78      105.34     31.48 o 
  14  11   1      107.56      114.36     24.34 o 
 -14  12   1        6.40       10.92     32.24 o 
 -13  12   1        0.19        0.02     35.38 o 
 -12  12   1       10.68        7.00     34.41 o 
 -11  12   1       48.77        0.02     39.58 o 
 -10  12   1       60.34       45.56     34.10 o 
  -9  12   1       12.42        0.02     32.10 o 
  -8  12   1        9.23        0.01     35.87 o 
  -7  12   1      192.80      310.20     26.13 o 
  -6  12   1       10.05        0.01     29.60 o 
  -5  12   1        9.86        0.01     28.89 o 
  -4  12   1      182.27      260.15     22.26 o 
  -3  12   1      581.75      579.15     43.27 o 
  -2  12   1        2.60       34.26     24.67 o 
  -1  12   1        2.59        0.01     29.95 o 
   0  12   1       26.24       29.15     20.78 o 
   1  12   1      114.71      102.36     17.16 o 
   2  12   1      224.90      186.14     18.40 o 
   3  12   1      237.64      217.49     15.92 o 
   4  12   1        0.56        0.02     21.73 o 
   5  12   1      491.77      499.01     24.20 o 
   6  12   1      137.49       97.17     25.81 o 
   7  12   1       50.23       20.12     23.61 o 
   8  12   1        2.20        0.02     22.84 o 
   9  12   1        2.71        7.06     22.47 o 
  10  12   1      162.00      191.72     20.22 o 
  11  12   1       23.10       24.26     23.44 o 
  12  12   1       37.57       44.71     14.18 o 
  13  12   1       61.42       96.97     19.95 o 
  14  12   1        0.33        0.04     36.32 o 
 -13  13   1      218.44      159.80     48.85 o 
 -12  13   1      392.09      454.46     47.00 o 
 -11  13   1      390.50      469.09     46.07 o 
 -10  13   1      217.60      172.57     47.20 o 
  -9  13   1      186.75       70.36     49.34 o 
  -8  13   1      329.45      346.06     41.89 o 
  -7  13   1        5.69        0.01     35.97 o 
  -6  13   1       12.22       11.70     30.95 o 
  -5  13   1     1107.88     1047.94     58.53 o 
  -4  13   1       13.99       25.55     29.66 o 
  -3  13   1        6.20       10.94     25.66 o 
  -2  13   1        7.07        0.01     30.12 o 
  -1  13   1      162.53      143.98     36.50 o 
   0  13   1      142.34      144.54     15.32 o 
   1  13   1        3.25        0.02     19.48 o 
   2  13   1       12.70        0.02     21.10 o 
   3  13   1      287.64      241.77     17.33 o 
   4  13   1      401.64      366.01     23.93 o 
   5  13   1      974.47     1014.23     33.17 o 
   6  13   1      656.77      648.97     28.78 o 
   7  13   1      191.93      193.43     21.13 o 
   8  13   1      899.41      852.54     35.52 o 
   9  13   1      625.37      660.68     32.31 o 
  10  13   1      385.82      423.83     29.61 o 
  11  13   1       10.87        0.04     28.10 o 
  12  13   1        3.20        0.04     28.14 o 
 -12  14   1        2.23       39.70     32.35 o 
 -11  14   1        2.75       48.65     34.39 o 
 -10  14   1      258.19      319.38     45.39 o 
  -9  14   1      109.61      116.52     38.27 o 
  -8  14   1      141.96       62.50     43.74 o 
  -7  14   1       38.86        1.31     38.18 o 
  -6  14   1        7.39       15.30     32.29 o 
  -5  14   1       56.30       95.54     33.00 o 
  -4  14   1        3.15        0.02     32.22 o 
  -3  14   1      249.62      217.54     39.52 o 
  -2  14   1      161.97      158.98     39.78 o 
  -1  14   1        7.36        0.02     30.96 o 
   0  14   1      152.67      200.82     17.03 o 
   1  14   1       22.65       33.68     16.61 o 
   2  14   1       81.76       95.53     15.92 o 
   3  14   1        1.01        0.02     21.55 o 
   4  14   1        7.58       12.59     22.78 o 
   5  14   1        8.11       28.90     22.86 o 
   6  14   1       44.59       33.15     26.17 o 
   7  14   1       64.22       85.07     18.84 o 
   8  14   1        7.48       34.33     23.88 o 
   9  14   1      127.29      113.69     31.32 o 
  10  14   1       44.96       50.15     20.78 o 
  11  14   1        0.01       38.95     24.71 o 
 -11  15   1      505.15      577.02     60.93 o 
 -10  15   1      440.22      463.03     57.39 o 
  -9  15   1      129.45      134.20     25.03 o 
  -8  15   1      160.92       88.23     42.62 o 
  -7  15   1       18.81       75.64     29.01 o 
  -6  15   1      300.14      257.76     49.31 o 
  -5  15   1      583.96      517.23     51.77 o 
  -4  15   1      578.30      468.83     55.43 o 
  -3  15   1      160.68      106.40     44.17 o 
  -2  15   1      854.17      838.19     43.76 o 
  -1  15   1     1216.08     1199.92     68.94 o 
   0  15   1      504.67      491.97     26.04 o 
   1  15   1       69.58       49.56     26.08 o 
   2  15   1       68.95      104.08     18.69 o 
   3  15   1      236.11      216.98     20.23 o 
   4  15   1      458.33      463.40     28.30 o 
   5  15   1      347.64      292.03     25.62 o 
   6  15   1      186.34      208.40     23.77 o 
   7  15   1      279.42      281.02     21.89 o 
   8  15   1      526.69      563.35     34.15 o 
   9  15   1      534.23      574.80     44.29 o 
  10  15   1      177.18       91.73     35.10 o 
  -9  16   1      186.88      210.46     47.54 o 
  -8  16   1       62.78       50.84     43.56 o 
  -7  16   1       17.02        3.09     38.82 o 
  -6  16   1        0.55        0.02     36.39 o 
  -5  16   1        1.13        5.90     34.37 o 
  -4  16   1      149.69      120.51     44.82 o 
  -3  16   1      361.95      344.99     47.71 o 
  -2  16   1       50.09       32.58     43.04 o 
  -1  16   1      308.41      245.07     54.44 o 
   0  16   1      583.23      589.39     28.53 o 
   1  16   1       48.12       48.93     29.29 o 
   2  16   1       28.42        0.04     28.86 o 
   3  16   1        8.29       38.79     24.63 o 
   4  16   1       88.53       92.85     22.72 o 
   5  16   1        7.96        0.04     26.24 o 
   6  16   1        0.02       17.87     24.44 o 
   7  16   1       32.30       43.71     19.32 o 
   8  16   1       75.03       20.81     35.28 o 
  -6  17   1      193.84      177.69     49.42 o 
  -5  17   1       64.35       67.18     41.46 o 
  -4  17   1        5.11       99.30     32.42 o 
  -3  17   1        4.68        1.55     40.86 o 
  -2  17   1      440.54      611.59     52.85 o 
  -1  17   1      834.58      799.20     72.81 o 
   0  17   1       12.41       55.70     19.00 o 
   1  17   1        0.78       14.91     28.01 o 
   2  17   1      212.93      275.17     25.43 o 
   3  17   1      447.69      528.13     33.38 o 
   4  17   1      251.71      228.36     28.66 o 
   5  17   1       44.67       30.07     29.27 o 
 -19   0   2        9.86       12.29     36.92 o 
 -18   0   2      434.11      460.44     54.94 o 
 -17   0   2     1262.91     1477.90     52.88 o 
 -16   0   2      193.73      266.96     37.64 o 
 -15   0   2       15.58       32.13     24.25 o 
 -14   0   2      871.95      983.59     49.43 o 
 -13   0   2     7005.77     7318.47    112.50 o 
 -12   0   2     3205.69     3290.66     70.30 o 
 -11   0   2      283.84      335.12     28.94 o 
 -10   0   2     1502.59     1657.27     44.42 o 
  -9   0   2      347.99      422.10     25.59 o 
  -8   0   2     1185.94     1117.44     33.25 o 
  -7   0   2     1389.61     1319.43     34.84 o 
  -6   0   2     8405.26     9026.35     73.03 o 
  -5   0   2     8512.21     9606.54     70.17 o 
  -4   0   2    31264.23    32423.30    481.71 o 
  -3   0   2    43932.21    42385.77    508.16 o 
  -2   0   2    60772.12    59550.19    551.38 o 
  -1   0   2    13464.64    14212.56     62.24 o 
   0   0   2      627.06      533.18      9.87 o 
   1   0   2        7.74       17.30     10.43 o 
   2   0   2     2608.41     2369.09     20.59 o 
   3   0   2     2847.00     2953.53     24.20 o 
   4   0   2      638.41      642.51     13.06 o 
   5   0   2     3470.10     3357.26     30.51 o 
   6   0   2     5386.83     5258.71     39.89 o 
   7   0   2     4525.98     3950.02     36.64 o 
   8   0   2      630.08      599.12     16.86 o 
   9   0   2      661.74      681.09     18.77 o 
  10   0   2      436.65      400.28     16.92 o 
  11   0   2     4087.93     3765.25     46.45 o 
  12   0   2      667.40      680.03     23.10 o 
  13   0   2      178.01      174.88     14.42 o 
  14   0   2       16.93       18.21     20.70 o 
  15   0   2     2414.85     2320.55     48.21 o 
  16   0   2     2307.07     2193.68     50.51 o 
  17   0   2      408.99      398.51     27.29 o 
  18   0   2        6.68        0.04     27.02 o 
 -19   1   2       77.30      119.16     25.04 o 
 -18   1   2       86.14       58.58     43.12 o 
 -17   1   2       39.10       40.89     35.42 o 
 -16   1   2      454.53      469.70     47.43 o 
 -15   1   2        1.47        0.02     28.32 o 
 -14   1   2       45.09       59.07     28.40 o 
 -13   1   2       19.27        0.01     28.90 o 
 -12   1   2       78.68       74.23     25.70 o 
 -11   1   2       18.91        0.01     23.80 o 
 -10   1   2      225.23      268.05     23.21 o 
  -9   1   2      594.98      596.50     30.19 o 
  -8   1   2      159.84      183.52     19.43 o 
  -7   1   2      293.13      258.48     20.91 o 
  -6   1   2        9.67        0.00     16.68 o 
  -5   1   2    10228.35     9866.00     81.03 o 
  -4   1   2    12170.89    11913.55     76.06 o 
  -3   1   2       79.81       50.48     15.52 o 
  -2   1   2     6481.51     6037.54     49.63 o 
  -1   1   2       14.22       26.97      7.36 o 
   0   1   2     3155.35     3113.20     21.65 o 
   1   1   2        3.05       14.65      9.76 o 
   2   1   2     2328.08     2509.93     17.69 o 
   3   1   2     5146.79     4967.96     31.99 o 
   4   1   2       55.09       55.80      8.67 o 
   5   1   2       40.47       75.20      6.97 o 
   6   1   2     1224.39     1208.01     19.74 o 
   7   1   2     2502.61     2364.83     29.09 o 
   8   1   2      257.47      256.67     12.04 o 
   9   1   2      713.50      688.09     19.12 o 
  10   1   2       53.00       43.20     12.44 o 
  11   1   2        0.87        0.02     19.09 o 
  12   1   2       31.32       17.70     19.95 o 
  13   1   2      292.34      254.75     16.65 o 
  14   1   2       41.75       34.16     21.78 o 
  15   1   2       21.26        6.61     24.95 o 
  16   1   2        0.07       59.65     21.04 o 
  17   1   2        0.32        0.04     26.84 o 
  18   1   2        0.01        0.04     29.11 o 
 -19   2   2       22.67       51.42     36.31 o 
 -18   2   2       49.25       50.52     35.51 o 
 -17   2   2      650.87      744.85     51.42 o 
 -16   2   2      174.71      168.12     44.36 o 
 -15   2   2       90.42       78.90     32.87 o 
 -14   2   2      308.68      340.65     34.86 o 
 -13   2   2      963.48     1038.59     49.21 o 
 -12   2   2      743.75      748.48     40.22 o 
 -11   2   2       16.97        8.57     21.93 o 
 -10   2   2       36.06       36.61     19.18 o 
  -9   2   2      232.25      292.78     24.84 o 
  -8   2   2      279.59      336.55     22.70 o 
  -7   2   2     2786.53     2710.03     47.52 o 
  -6   2   2     5753.19     6059.82     62.71 o 
  -5   2   2     1780.53     1878.80     36.36 o 
  -4   2   2     6879.24     6980.48     58.94 o 
  -3   2   2     4623.17     4739.21     46.72 o 
  -2   2   2     8830.77     9198.12     58.46 o 
  -1   2   2      491.53      373.30     17.32 o 
   0   2   2    13042.53    13978.63     46.84 o 
   1   2   2      581.44      584.29     11.44 o 
   2   2   2        8.37        0.50     11.47 o 
   3   2   2     6663.16     6706.08     37.22 o 
   4   2   2     4056.48     3952.59     30.77 o 
   5   2   2     1254.50     1354.17     20.00 o 
   6   2   2     3086.26     2769.83     30.19 o 
   7   2   2     7040.14     6704.39     49.34 o 
   8   2   2     2780.80     2588.75     32.81 o 
   9   2   2        7.20       12.95     14.87 o 
  10   2   2      341.47      330.94     15.25 o 
  11   2   2      551.31      513.55     19.50 o 
  12   2   2     3176.01     2995.34     44.74 o 
  13   2   2       63.98       17.70     24.19 o 
  14   2   2       21.48        0.02     22.97 o 
  15   2   2      111.96      120.81     15.05 o 
  16   2   2      353.04      360.69     22.13 o 
  17   2   2      120.04      157.11     19.51 o 
  18   2   2       25.50        8.43     27.16 o 
 -19   3   2       77.84       47.42     43.29 o 
 -18   3   2       12.92        7.32     34.18 o 
 -17   3   2      214.72      193.53     41.78 o 
 -16   3   2      529.43      509.25     53.22 o 
 -15   3   2       35.91        0.01     33.10 o 
 -14   3   2       26.45        5.27     28.98 o 
 -13   3   2      114.31      144.04     29.94 o 
 -12   3   2      201.68      128.08     33.81 o 
 -11   3   2       11.71        7.25     20.80 o 
 -10   3   2       78.74       61.26     23.56 o 
  -9   3   2       34.56       34.17     18.61 o 
  -8   3   2       98.75       84.95     22.10 o 
  -7   3   2     4160.90     3992.98     66.44 o 
  -6   3   2      942.98      902.83     32.01 o 
  -5   3   2      362.77      428.07     23.43 o 
  -4   3   2      962.24      887.56     26.63 o 
  -3   3   2      145.40      109.97     18.13 o 
  -2   3   2      271.52      248.55     17.55 o 
  -1   3   2     3530.79     3425.17     38.35 o 
   0   3   2     6925.66     7195.16     36.41 o 
   1   3   2     2835.52     2618.13     22.48 o 
   2   3   2     1067.34      989.58     15.28 o 
   3   3   2     2421.24     2462.68     24.31 o 
   4   3   2     3760.35     3863.99     31.37 o 
   5   3   2      361.14      345.96     11.51 o 
   6   3   2     1471.10     1504.58     23.26 o 
   7   3   2      327.66      340.59     13.00 o 
   8   3   2        0.04        0.01     15.43 o 
   9   3   2      404.45      382.12     16.55 o 
  10   3   2      241.46      237.33     16.99 o 
  11   3   2        2.04        0.02     19.78 o 
  12   3   2        5.05        0.02     23.03 o 
  13   3   2      686.09      628.38     24.90 o 
  14   3   2       17.84       25.94     20.96 o 
  15   3   2      310.80      272.92     20.17 o 
  16   3   2      158.64      176.04     22.10 o 
  17   3   2       18.35        0.04     28.99 o 
  18   3   2       24.24        0.02     43.97 o 
 -19   4   2        0.65        0.02     39.78 o 
 -18   4   2       29.98       34.23     34.36 o 
 -17   4   2      369.21      394.37     48.67 o 
 -16   4   2      930.81      966.25     62.94 o 
 -15   4   2       96.27       89.41     33.19 o 
 -14   4   2      590.89      622.08     41.60 o 
 -13   4   2       60.70       63.73     29.44 o 
 -12   4   2      614.37      515.56     40.86 o 
 -11   4   2     1104.42     1030.85     47.05 o 
 -10   4   2     2093.42     2148.19     56.42 o 
  -9   4   2     1390.47     1443.51     47.07 o 
  -8   4   2      125.15      105.50     23.60 o 
  -7   4   2     3568.38     3564.85     64.81 o 
  -6   4   2     5312.85     5724.42     71.27 o 
  -5   4   2     1871.66     1785.19     38.70 o 
  -4   4   2      102.93       78.60     17.26 o 
  -3   4   2     7904.01     7528.74     64.02 o 
  -2   4   2      542.05      627.85     22.76 o 
  -1   4   2     7320.21     7244.66     54.90 o 
   0   4   2       59.21       19.49     13.58 o 
   1   4   2      290.30      350.96     10.22 o 
   2   4   2     1530.79     1539.52     19.20 o 
   3   4   2     8346.73     8649.47     46.96 o 
   4   4   2     3152.45     3085.70     29.81 o 
   5   4   2        6.51        2.13     12.67 o 
   6   4   2     1051.70      981.41     21.58 o 
   7   4   2     2147.60     1944.63     28.08 o 
   8   4   2     5243.00     5197.57     49.10 o 
   9   4   2      257.14      277.99     16.59 o 
  10   4   2        7.46       14.98     15.94 o 
  11   4   2      923.91      786.24     23.76 o 
  12   4   2     3135.84     3047.21     46.25 o 
  13   4   2     1042.50     1074.83     33.02 o 
  14   4   2       41.87       18.59     22.87 o 
  15   4   2        5.45        0.04     22.98 o 
  16   4   2       38.72       86.39     18.42 o 
  17   4   2      242.36      267.98     21.61 o 
 -19   5   2       10.02        8.16     37.03 o 
 -18   5   2        4.36       27.31     35.85 o 
 -17   5   2      142.60      211.29     34.50 o 
 -16   5   2        0.12        0.02     35.22 o 
 -15   5   2       32.22       70.09     30.29 o 
 -14   5   2       26.63       22.33     29.75 o 
 -13   5   2      698.52      715.49     47.23 o 
 -12   5   2      496.68      528.41     39.02 o 
 -11   5   2       26.66       40.94     15.88 o 
 -10   5   2      270.56      251.47     31.59 o 
  -9   5   2      837.94      807.44     42.04 o 
  -8   5   2      120.10      142.89     22.28 o 
  -7   5   2      281.79      279.38     25.16 o 
  -6   5   2      850.70      872.13     34.32 o 
  -5   5   2     1870.02     1844.11     44.87 o 
  -4   5   2       18.49       36.15     15.31 o 
  -3   5   2     2815.44     2772.79     45.03 o 
  -2   5   2    11098.59    10713.88     81.46 o 
  -1   5   2       46.55       22.74     17.39 o 
   0   5   2      908.17      911.84     16.79 o 
   1   5   2      345.44      391.05     12.31 o 
   2   5   2     3010.99     3458.82     30.55 o 
   3   5   2      856.31      841.75     16.42 o 
   4   5   2     8700.07     9181.30     56.21 o 
   5   5   2     1279.41     1337.46     22.29 o 
   6   5   2      375.82      319.05     13.43 o 
   7   5   2     1197.80     1155.66     23.28 o 
   8   5   2      159.90      135.03     11.71 o 
   9   5   2        3.07        0.01     18.14 o 
  10   5   2       39.94       42.31     13.00 o 
  11   5   2      682.19      697.94     28.20 o 
  12   5   2      112.77      113.96     17.97 o 
  13   5   2      433.95      448.78     21.90 o 
  14   5   2      117.60      116.45     26.59 o 
  15   5   2       66.03       77.82     18.11 o 
  16   5   2      245.55      234.51     34.42 o 
  17   5   2       14.66        0.04     29.33 o 
 -18   6   2      214.79      195.80     52.60 o 
 -17   6   2      525.43      511.72     55.87 o 
 -16   6   2      124.75      138.43     36.38 o 
 -15   6   2        2.90        0.02     35.42 o 
 -14   6   2       78.42      100.62     31.61 o 
 -13   6   2     1464.12     1687.96     61.65 o 
 -12   6   2     1355.78     1251.82     55.81 o 
 -11   6   2      119.47      116.76     29.24 o 
 -10   6   2      116.61       73.23     28.00 o 
  -9   6   2      825.17      822.41     36.96 o 
  -8   6   2     4037.86     4054.04     74.86 o 
  -7   6   2     1813.93     1872.74     47.04 o 
  -6   6   2     1138.80     1094.17     39.73 o 
  -5   6   2      205.03      229.04     22.73 o 
  -4   6   2     1602.65     1497.84     39.22 o 
  -3   6   2     5591.39     5483.74     66.08 o 
  -2   6   2     3741.29     3940.63     54.81 o 
  -1   6   2      288.80      291.42     15.21 o 
   0   6   2       12.64        0.01     13.40 o 
   1   6   2     3444.39     3398.62     31.69 o 
   2   6   2     1495.78     1537.57     24.11 o 
   3   6   2      978.65     1100.57     21.67 o 
   4   6   2      206.07      206.33     14.69 o 
   5   6   2      840.13      792.47     20.30 o 
   6   6   2     2161.79     1960.38     32.04 o 
   7   6   2     1652.06     1537.30     27.54 o 
   8   6   2      926.95      871.64     25.03 o 
   9   6   2      166.72      164.46     16.59 o 
  10   6   2      518.01      516.39     24.40 o 
  11   6   2     2337.95     2189.92     39.88 o 
  12   6   2      237.01      222.49     21.49 o 
  13   6   2        1.35        0.02     22.99 o 
  14   6   2       95.45      101.50     15.90 o 
  15   6   2      174.04      186.97     19.46 o 
  16   6   2      419.86      460.44     25.95 o 
  17   6   2      245.43      220.50     21.65 o 
 -18   7   2       14.22        0.02     39.90 o 
 -17   7   2      134.00      144.57     40.18 o 
 -16   7   2      127.51      105.62     43.42 o 
 -15   7   2       25.35       14.23     30.38 o 
 -14   7   2      152.38      146.87     36.75 o 
 -13   7   2     1111.04     1117.12     62.25 o 
 -12   7   2      229.88      171.34     41.60 o 
 -11   7   2       59.68       57.84     29.40 o 
 -10   7   2       18.95        8.07     25.66 o 
  -9   7   2       24.47       35.06     23.93 o 
  -8   7   2      983.38     1021.95     41.52 o 
  -7   7   2      885.43      746.73     41.34 o 
  -6   7   2     1251.75     1254.11     40.96 o 
  -5   7   2       70.32       49.82     20.58 o 
  -4   7   2     1033.57      981.11     38.37 o 
  -3   7   2     1339.11     1299.11     36.58 o 
  -2   7   2     1233.20     1239.67     36.54 o 
  -1   7   2      308.83      307.90     26.35 o 
   0   7   2       49.74       47.63     10.73 o 
   1   7   2     3138.23     3514.67     35.12 o 
   2   7   2      971.67     1241.50     22.47 o 
   3   7   2     1935.01     1803.89     26.76 o 
   4   7   2     1469.54     1344.79     26.77 o 
   5   7   2      124.12      180.51     13.60 o 
   6   7   2     1322.74     1268.32     27.14 o 
   7   7   2        0.09        0.01     17.95 o 
   8   7   2      120.37      135.65     12.30 o 
   9   7   2        0.73        0.02     18.46 o 
  10   7   2      227.37      265.99     15.91 o 
  11   7   2      178.96      200.68     19.25 o 
  12   7   2      612.36      556.22     27.82 o 
  13   7   2      706.27      738.71     31.88 o 
  14   7   2       93.34      101.19     21.54 o 
  15   7   2       25.91        8.28     27.41 o 
  16   7   2       60.58       56.55     26.57 o 
 -17   8   2      241.79      270.17     46.19 o 
 -16   8   2       60.32       65.70     20.81 o 
 -15   8   2        4.70        0.02     36.32 o 
 -14   8   2        7.04       26.45     30.62 o 
 -13   8   2      573.98      571.24     48.26 o 
 -12   8   2      357.51      364.04     38.49 o 
 -11   8   2       36.97        0.01     32.96 o 
 -10   8   2       75.06       58.46     28.28 o 
  -9   8   2      258.56      248.84     32.72 o 
  -8   8   2     1090.93     1080.49     46.19 o 
  -7   8   2      221.26      204.87     27.47 o 
  -6   8   2       14.82       23.24     21.35 o 
  -5   8   2      450.91      418.50     30.56 o 
  -4   8   2      478.62      502.71     30.71 o 
  -3   8   2     2204.70     2128.83     48.71 o 
  -2   8   2     3005.21     3165.07     49.87 o 
  -1   8   2       44.15       39.31     11.65 o 
   0   8   2     1113.57     1033.22     22.28 o 
   1   8   2     4243.63     4263.34     41.50 o 
   2   8   2     2523.06     2666.25     36.08 o 
   3   8   2       38.89       21.24     18.29 o 
   4   8   2      741.07      755.89     20.39 o 
   5   8   2      254.97      228.12     16.30 o 
   6   8   2      923.95      925.94     25.59 o 
   7   8   2      939.83      897.86     27.72 o 
   8   8   2      451.57      362.85     21.22 o 
   9   8   2       99.24       47.35     22.09 o 
  10   8   2      661.94      599.71     25.76 o 
  11   8   2      696.73      593.33     28.05 o 
  12   8   2       10.79       17.97     22.65 o 
  13   8   2        1.39        0.04     22.98 o 
  14   8   2       72.82       52.46     28.12 o 
  15   8   2      156.30      168.00     23.38 o 
  16   8   2      309.28      247.48     23.29 o 
 -17   9   2      112.92      141.25     48.10 o 
 -16   9   2      405.57      478.79     52.54 o 
 -15   9   2       10.03       28.24     34.29 o 
 -14   9   2      105.17       96.55     37.95 o 
 -13   9   2      331.90      340.79     42.48 o 
 -12   9   2       38.77       75.47     16.02 o 
 -11   9   2      282.20      268.43     38.36 o 
 -10   9   2       33.66       15.40     28.40 o 
  -9   9   2      734.21      711.86     46.70 o 
  -8   9   2      936.80      922.26     45.89 o 
  -7   9   2     2294.97     2322.56     66.21 o 
  -6   9   2     1570.94     1417.62     55.93 o 
  -5   9   2      345.04      408.40     28.40 o 
  -4   9   2     1195.28     1145.38     46.32 o 
  -3   9   2        3.24        7.45     20.92 o 
  -2   9   2      108.93       78.85     13.14 o 
  -1   9   2       55.32       42.63     16.21 o 
   0   9   2       68.19       51.68     13.20 o 
   1   9   2      964.78      943.93     22.32 o 
   2   9   2      268.10      309.84     15.63 o 
   3   9   2     3199.53     3442.46     40.72 o 
   4   9   2      844.23      876.60     25.81 o 
   5   9   2      266.30      221.22     15.04 o 
   6   9   2      954.34      889.36     27.70 o 
   7   9   2      235.17      190.07     16.85 o 
   8   9   2      673.56      629.70     25.37 o 
   9   9   2      669.30      510.58     24.31 o 
  10   9   2      858.07      792.13     29.30 o 
  11   9   2       89.11       45.30     23.37 o 
  12   9   2       97.72      107.95     15.90 o 
  13   9   2      259.76      243.04     18.67 o 
  14   9   2        2.79       32.39     21.25 o 
  15   9   2      123.26      122.59     23.93 o 
 -16  10   2      369.65      368.50     53.73 o 
 -15  10   2      280.15      442.89     42.91 o 
 -14  10   2      142.22       29.26     48.07 o 
 -13  10   2        6.61       27.52     29.33 o 
 -12  10   2       41.60        0.02     34.26 o 
 -11  10   2     1535.72     1509.78     75.82 o 
 -10  10   2     1744.29     1713.04     69.28 o 
  -9  10   2      936.66      914.33     52.51 o 
  -8  10   2      814.70      733.10     49.50 o 
  -7  10   2      225.70      259.89     32.50 o 
  -6  10   2     1209.75     1089.83     51.11 o 
  -5  10   2      165.72      101.97     32.69 o 
  -4  10   2      165.16      258.43     26.73 o 
  -3  10   2        5.83        4.16     24.57 o 
  -2  10   2     1586.98     1475.00     40.09 o 
  -1  10   2     6487.81     6473.65     95.62 o 
   0  10   2     3771.51     3829.10     44.68 o 
   1  10   2     2439.77     2612.05     37.64 o 
   2  10   2     1430.73     1483.07     32.62 o 
   3  10   2      779.56      827.27     26.02 o 
   4  10   2      530.25      547.57     22.92 o 
   5  10   2      132.16      142.96     16.07 o 
   6  10   2      320.42      287.13     21.60 o 
   7  10   2      544.23      494.09     24.63 o 
   8  10   2      342.67      397.50     21.70 o 
   9  10   2     1073.62     1109.75     34.57 o 
  10  10   2      384.85      371.05     23.00 o 
  11  10   2       53.18       20.83     24.92 o 
  12  10   2      255.02      221.35     25.90 o 
  13  10   2      626.92      641.43     29.78 o 
  14  10   2      232.45      277.31     26.75 o 
  15  10   2       20.72        0.02     40.87 o 
 -15  11   2        3.40       31.14     30.36 o 
 -14  11   2        1.50        1.47     35.12 o 
 -13  11   2       21.87        0.02     35.99 o 
 -12  11   2       12.32        0.02     36.60 o 
 -11  11   2      101.95       70.95     40.85 o 
 -10  11   2       71.02       13.01     41.66 o 
  -9  11   2        3.36        0.01     33.22 o 
  -8  11   2      450.63      413.33     36.32 o 
  -7  11   2       79.62       32.07     32.57 o 
  -6  11   2        5.81        0.01     28.92 o 
  -5  11   2      397.54      325.66     39.13 o 
  -4  11   2      374.17      365.82     38.79 o 
  -3  11   2      900.29      939.17     44.00 o 
  -2  11   2      580.04      554.80     39.90 o 
  -1  11   2      107.58       66.19     33.10 o 
   0  11   2       98.82       95.86     17.69 o 
   1  11   2      227.38      231.81     17.95 o 
   2  11   2      161.35      169.59     15.31 o 
   3  11   2      235.05      254.14     15.24 o 
   4  11   2     1578.11     1523.50     35.42 o 
   5  11   2      153.59      153.95     14.69 o 
   6  11   2      217.35      204.75     22.42 o 
   7  11   2       63.79       48.84     12.29 o 
   8  11   2       79.09       48.66     16.97 o 
   9  11   2        0.02        4.36     23.10 o 
  10  11   2      101.15       90.42     18.87 o 
  11  11   2       31.27       53.03     23.44 o 
  12  11   2       41.01       24.73     28.45 o 
  13  11   2       57.22       19.03     30.85 o 
  14  11   2       65.52       26.76     32.19 o 
 -14  12   2        1.76       20.19     33.41 o 
 -13  12   2        0.80        8.83     31.42 o 
 -12  12   2        3.10        0.02     31.49 o 
 -11  12   2      587.62      537.87     56.24 o 
 -10  12   2     1317.67     1366.82     67.05 o 
  -9  12   2     1107.72     1176.63     58.19 o 
  -8  12   2      737.89      693.93     56.24 o 
  -7  12   2     1052.71     1035.46     55.76 o 
  -6  12   2       84.28       85.79     30.70 o 
  -5  12   2       14.64        0.01     28.73 o 
  -4  12   2       70.83       62.04     26.57 o 
  -3  12   2      273.79      199.27     37.58 o 
  -2  12   2      162.14      135.79     19.71 o 
  -1  12   2     1592.60     1591.33     46.99 o 
   0  12   2     1775.85     1729.52     35.65 o 
   1  12   2     1050.45     1134.45     29.14 o 
   2  12   2      896.06      889.63     26.91 o 
   3  12   2      268.33      276.99     18.01 o 
   4  12   2      135.12      134.18     19.31 o 
   5  12   2        9.17        1.34     22.61 o 
   6  12   2      275.93      344.59     22.18 o 
   7  12   2        1.78        0.02     23.06 o 
   8  12   2      180.49      204.08     18.66 o 
   9  12   2     1241.38     1227.34     40.98 o 
  10  12   2      975.74     1011.15     38.05 o 
  11  12   2       94.13       75.00     30.01 o 
  12  12   2      129.94       42.78     31.39 o 
  13  12   2       54.89        5.71     29.55 o 
 -13  13   2       20.95        0.02     42.78 o 
 -12  13   2        0.30        0.02     38.37 o 
 -11  13   2       69.17       65.50     37.02 o 
 -10  13   2      242.80      177.42     44.43 o 
  -9  13   2        7.03        0.02     38.27 o 
  -8  13   2      165.63      143.67     42.23 o 
  -7  13   2        1.48        0.02     34.04 o 
  -6  13   2       74.02       83.02     32.69 o 
  -5  13   2       29.96       17.36     28.70 o 
  -4  13   2       71.77       71.57     27.89 o 
  -3  13   2        0.99        3.35     29.41 o 
  -2  13   2        0.37        3.32     27.79 o 
  -1  13   2      357.60      383.16     28.70 o 
   0  13   2      130.13      119.85     20.55 o 
   1  13   2      478.77      559.58     23.60 o 
   2  13   2      552.10      542.94     23.06 o 
   3  13   2       28.53       12.73     23.24 o 
   4  13   2      155.86      192.62     20.66 o 
   5  13   2        0.36        5.13     22.05 o 
   6  13   2        4.60       36.50     20.25 o 
   7  13   2       49.10       48.40     18.54 o 
   8  13   2      137.04      136.34     21.12 o 
   9  13   2        7.61       23.87     25.31 o 
  10  13   2        4.37        6.55     27.91 o 
  11  13   2       71.34       81.12     28.30 o 
  12  13   2       57.07      109.26     22.25 o 
 -12  14   2      227.55      231.94     48.34 o 
 -11  14   2       88.16       53.35     45.08 o 
 -10  14   2      271.31      342.21     40.83 o 
  -9  14   2      332.71      404.66     48.87 o 
  -8  14   2      818.75      769.25     60.59 o 
  -7  14   2       98.00       74.48     37.06 o 
  -6  14   2        1.17        0.02     30.64 o 
  -5  14   2       21.55       68.28     27.53 o 
  -4  14   2      289.62      200.06     46.85 o 
  -3  14   2      124.22       97.85     38.87 o 
  -2  14   2        1.94       20.58     29.33 o 
  -1  14   2      384.51      331.44     29.93 o 
   0  14   2     2284.01     2226.34     45.70 o 
   1  14   2     1790.01     1916.23     42.61 o 
   2  14   2      779.18      724.97     32.32 o 
   3  14   2      262.60      307.02     22.42 o 
   4  14   2        3.78       32.18     16.72 o 
   5  14   2      470.00      511.83     28.71 o 
   6  14   2      455.34      471.65     28.50 o 
   7  14   2        2.73        7.98     24.06 o 
   8  14   2        8.56        0.04     27.75 o 
   9  14   2      506.14      474.74     32.55 o 
  10  14   2      713.31      680.90     38.09 o 
  11  14   2      191.36      138.89     57.07 o 
 -11  15   2      164.89      200.90     48.26 o 
 -10  15   2        9.94       33.16     39.35 o 
  -9  15   2       41.45       39.76     25.01 o 
  -8  15   2        9.47       14.87     35.81 o 
  -7  15   2       17.89       36.06     33.36 o 
  -6  15   2      142.79      118.03     42.02 o 
  -5  15   2      187.77      140.55     46.16 o 
  -4  15   2       61.97       33.86     40.51 o 
  -3  15   2      238.04      285.75     42.10 o 
  -2  15   2      145.81      152.94     23.76 o 
  -1  15   2      160.03      135.79     42.37 o 
   0  15   2       79.39       50.51     30.89 o 
   1  15   2      371.08      407.05     23.64 o 
   2  15   2       31.55       56.11     19.36 o 
   3  15   2       59.92       63.89     19.62 o 
   4  15   2       89.67       81.63     19.56 o 
   5  15   2       41.73       48.03     27.15 o 
   6  15   2       47.75       60.74     26.35 o 
   7  15   2      216.75      248.26     21.17 o 
   8  15   2       80.81       52.32     33.70 o 
   9  15   2       13.37       18.40     28.85 o 
  -9  16   2      359.39      384.23     50.10 o 
  -8  16   2       10.57        0.02     40.96 o 
  -7  16   2       10.07        6.25     36.43 o 
  -6  16   2      408.58      393.38     55.15 o 
  -5  16   2      484.03      447.58     59.10 o 
  -4  16   2      202.64      201.66     45.30 o 
  -3  16   2       11.83        0.02     39.32 o 
  -2  16   2       33.88       59.04     38.94 o 
  -1  16   2      444.56      450.56     56.38 o 
   0  16   2      529.56      510.28     34.68 o 
   1  16   2      201.21      193.24     26.33 o 
   2  16   2       15.09        0.04     28.94 o 
   3  16   2       22.33       17.48     19.51 o 
   4  16   2      463.28      524.47     31.46 o 
   5  16   2      198.71      122.21     36.44 o 
   6  16   2       69.34       82.26     29.22 o 
   7  16   2       29.58       32.06     30.59 o 
  -6  17   2        0.78       49.52     38.36 o 
  -5  17   2       21.00        0.02     42.85 o 
  -4  17   2        5.93        0.02     44.46 o 
  -3  17   2       30.69        0.02     44.61 o 
  -2  17   2       62.28       81.33     44.29 o 
  -1  17   2       12.88       14.02     40.28 o 
   0  17   2       33.36       52.75     22.01 o 
   1  17   2        7.75        0.04     28.11 o 
   2  17   2       32.32       18.49     31.17 o 
   3  17   2       11.79        0.04     26.96 o 
   4  17   2       78.42      112.56     19.69 o 
 -19   1   3       61.17       58.93     42.69 o 
 -18   1   3       56.33       24.41     38.99 o 
 -17   1   3      112.51      128.78     38.63 o 
 -16   1   3      514.46      631.82     44.08 o 
 -15   1   3       51.70       89.01     30.00 o 
 -14   1   3      427.37      485.67     39.96 o 
 -13   1   3     1347.55     1324.61     59.86 o 
 -12   1   3     4251.87     4409.51     89.89 o 
 -11   1   3     1094.71     1023.15     45.06 o 
 -10   1   3      576.73      545.29     32.29 o 
  -9   1   3       47.53       59.66     20.12 o 
  -8   1   3     1543.46     1620.79     44.05 o 
  -7   1   3     4002.50     4242.05     62.17 o 
  -6   1   3     2551.63     2444.03     50.54 o 
  -5   1   3      238.89      212.69     23.37 o 
  -4   1   3      719.46      890.67     27.18 o 
  -3   1   3     2893.22     2964.67     42.88 o 
  -2   1   3    26006.23    26017.22    110.26 o 
  -1   1   3       61.46       50.80     17.10 o 
   0   1   3      103.49      115.00      8.38 o 
   1   1   3      703.61      718.34     13.84 o 
   2   1   3      470.31      459.91     11.90 o 
   3   1   3     1173.99     1070.86     17.72 o 
   4   1   3     1581.05     1619.78     22.55 o 
   5   1   3     2076.83     2272.38     27.42 o 
   6   1   3      567.97      472.15     14.65 o 
   7   1   3     3146.92     2821.31     34.58 o 
   8   1   3     4951.11     4390.44     46.47 o 
   9   1   3     3213.20     3011.30     40.04 o 
  10   1   3       18.92        0.01     20.75 o 
  11   1   3       12.37        0.02     18.75 o 
  12   1   3      345.54      323.10     18.22 o 
  13   1   3      342.34      321.06     19.07 o 
  14   1   3       13.59        0.04     21.78 o 
  15   1   3       48.01       41.13     25.42 o 
  16   1   3      438.36      479.38     29.35 o 
  17   1   3      624.44      596.59     30.21 o 
 -19   2   3       13.44        0.02     40.91 o 
 -18   2   3       89.94      125.93     41.12 o 
 -17   2   3      223.21      211.67     40.37 o 
 -16   2   3      656.62      611.16     53.99 o 
 -15   2   3      617.67      701.65     51.34 o 
 -14   2   3       11.29        0.01     32.00 o 
 -13   2   3      231.62      268.78     29.99 o 
 -12   2   3       14.60        0.01     27.68 o 
 -11   2   3      175.58       81.15     35.03 o 
 -10   2   3       31.73        0.01     23.84 o 
  -9   2   3      562.68      459.23     32.64 o 
  -8   2   3     2351.00     2200.43     52.02 o 
  -7   2   3      801.72      938.68     34.07 o 
  -6   2   3      446.56      406.14     23.87 o 
  -5   2   3      623.14      775.59     28.76 o 
  -4   2   3     2398.62     2359.11     43.43 o 
  -3   2   3     1809.55     1719.54     35.14 o 
  -2   2   3     3543.39     3837.32     46.17 o 
  -1   2   3      248.01      236.26     13.83 o 
   0   2   3     3023.08     3241.25     27.73 o 
   1   2   3      775.72      829.94     15.50 o 
   2   2   3        4.56       10.77     12.34 o 
   3   2   3     1322.04     1459.47     20.46 o 
   4   2   3     4319.27     4300.09     35.86 o 
   5   2   3      727.42      836.94     17.62 o 
   6   2   3      940.11      900.81     19.77 o 
   7   2   3      908.13      905.56     20.61 o 
   8   2   3      279.56      252.97     15.02 o 
   9   2   3      152.76      155.87     12.31 o 
  10   2   3      531.88      524.03     19.24 o 
  11   2   3       15.26       12.62     18.08 o 
  12   2   3       66.67       49.79     20.98 o 
  13   2   3      103.46      116.74     13.28 o 
  14   2   3        0.22       51.31     18.75 o 
  15   2   3       48.84       44.73     25.29 o 
  16   2   3       36.90       10.44     27.08 o 
  17   2   3        2.62       43.23     22.65 o 
 -19   3   3       51.70       55.12     38.74 o 
 -18   3   3       31.86       48.25     32.13 o 
 -17   3   3        5.16        0.02     33.65 o 
 -16   3   3       82.68       73.95     33.61 o 
 -15   3   3       49.55       71.79     31.75 o 
 -14   3   3        4.02        0.02     27.54 o 
 -13   3   3       15.84       33.36     24.12 o 
 -12   3   3     1574.79     1595.20     58.95 o 
 -11   3   3     3602.28     3618.30     80.93 o 
 -10   3   3     3418.84     3439.95     72.69 o 
  -9   3   3     1022.62     1091.65     41.26 o 
  -8   3   3     1750.38     1709.99     47.04 o 
  -7   3   3        5.93        2.85     17.97 o 
  -6   3   3      705.26      656.23     27.93 o 
  -5   3   3     5286.60     4856.52     63.89 o 
  -4   3   3      621.82      776.85     25.96 o 
  -3   3   3      166.17      164.90     17.17 o 
  -2   3   3     2015.06     2032.88     37.08 o 
  -1   3   3    11040.79    10820.88     75.62 o 
   0   3   3     1940.73     2131.17     23.88 o 
   1   3   3     2104.62     2167.08     23.64 o 
   2   3   3       12.53        4.32     12.37 o 
   3   3   3       16.78        0.01     13.25 o 
   4   3   3     6426.77     6319.74     44.58 o 
   5   3   3      515.23      477.78     14.89 o 
   6   3   3      189.80      196.26     11.66 o 
   7   3   3      548.41      571.09     16.60 o 
   8   3   3     7661.76     7000.06     57.81 o 
   9   3   3     4764.85     4358.54     49.37 o 
  10   3   3      560.17      548.95     19.74 o 
  11   3   3      523.99      456.39     20.64 o 
  12   3   3       85.02       68.47     16.36 o 
  13   3   3      211.15      193.93     17.74 o 
  14   3   3       11.33       30.69     21.38 o 
  15   3   3      161.43      141.21     22.21 o 
  16   3   3        0.95       44.69     16.93 o 
  17   3   3      410.13      451.11     28.68 o 
 -19   4   3       17.53       14.36     40.34 o 
 -18   4   3       13.49        0.02     38.31 o 
 -17   4   3      237.10      301.59     42.87 o 
 -16   4   3       18.11       29.37     32.64 o 
 -15   4   3      461.96      449.26     46.54 o 
 -14   4   3      408.52      405.20     44.91 o 
 -13   4   3      704.52      696.67     48.09 o 
 -12   4   3      168.59      122.23     33.03 o 
 -11   4   3       44.26       55.26     24.27 o 
 -10   4   3      193.84      228.77     28.94 o 
  -9   4   3       58.33       56.66     21.38 o 
  -8   4   3     1095.52     1076.48     39.63 o 
  -7   4   3       13.66       30.96     14.39 o 
  -6   4   3      109.68      122.61     19.63 o 
  -5   4   3      270.81      264.08     20.83 o 
  -4   4   3     2284.09     1900.43     41.44 o 
  -3   4   3      106.86       64.36     16.89 o 
  -2   4   3       17.00       28.36      9.27 o 
  -1   4   3     1627.43     1702.77     30.51 o 
   0   4   3        5.38       19.46     14.25 o 
   1   4   3      146.32      157.12      8.82 o 
   2   4   3      156.62      128.36      8.97 o 
   3   4   3     1069.28     1028.16     20.67 o 
   4   4   3     4047.44     3871.42     36.36 o 
   5   4   3     2684.29     2641.05     31.90 o 
   6   4   3      638.63      607.72     17.44 o 
   7   4   3      445.09      419.24     15.57 o 
   8   4   3     1003.90      921.69     23.92 o 
   9   4   3      243.05      242.47     15.84 o 
  10   4   3      277.08      259.36     17.10 o 
  11   4   3      127.33       62.74     18.55 o 
  12   4   3      945.38      968.15     30.08 o 
  13   4   3      102.90       37.22     27.36 o 
  14   4   3      423.95      398.62     22.83 o 
  15   4   3      294.47      264.99     21.71 o 
  16   4   3       28.82       40.20     24.80 o 
  17   4   3        0.13        0.04     30.21 o 
 -19   5   3        9.97        0.02     41.17 o 
 -18   5   3       12.78        0.02     40.70 o 
 -17   5   3       53.52       67.58     34.15 o 
 -16   5   3      278.80      277.40     41.83 o 
 -15   5   3      136.31      163.91     36.12 o 
 -14   5   3      190.22      214.80     40.56 o 
 -13   5   3      207.22      207.97     36.76 o 
 -12   5   3     2544.58     2547.62     71.83 o 
 -11   5   3     2969.57     3166.28     75.43 o 
 -10   5   3     3329.86     3235.96     80.69 o 
  -9   5   3     1265.13     1291.53     47.87 o 
  -8   5   3      643.07      639.45     37.38 o 
  -7   5   3     1939.63     1869.51     50.22 o 
  -6   5   3     1686.73     1553.23     44.53 o 
  -5   5   3     1434.51     1403.87     39.43 o 
  -4   5   3       52.80       55.28     16.33 o 
  -3   5   3      674.64      580.54     28.39 o 
  -2   5   3      508.39      520.25     23.87 o 
  -1   5   3     2908.87     2996.31     49.52 o 
   0   5   3        6.94       15.86     13.85 o 
   1   5   3      365.21      367.32     12.50 o 
   2   5   3      241.65      234.08     10.69 o 
   3   5   3     1732.93     1706.00     24.95 o 
   4   5   3     1882.19     1849.46     26.66 o 
   5   5   3     1695.33     1774.22     27.63 o 
   6   5   3      377.38      358.75     14.97 o 
   7   5   3     1782.04     1739.43     33.23 o 
   8   5   3     6583.60     6313.98     57.91 o 
   9   5   3     3728.31     3602.92     47.10 o 
  10   5   3      883.96      862.27     25.83 o 
  11   5   3      374.43      373.34     20.47 o 
  12   5   3      351.40      312.84     21.68 o 
  13   5   3      630.44      592.67     28.81 o 
  14   5   3       31.45       33.19     28.06 o 
  15   5   3        1.85       25.72     23.25 o 
  16   5   3       63.12       57.07     20.85 o 
 -18   6   3       90.11       89.91     42.40 o 
 -17   6   3      234.47      264.63     43.45 o 
 -16   6   3      430.65      459.41     43.89 o 
 -15   6   3       25.96        0.02     37.20 o 
 -14   6   3      391.29      441.66     44.97 o 
 -13   6   3       44.07       54.09     30.61 o 
 -12   6   3      156.73      185.71     33.97 o 
 -11   6   3       72.68       65.54     16.40 o 
 -10   6   3        0.16        0.01     24.56 o 
  -9   6   3      333.51      322.14     32.58 o 
  -8   6   3     2149.03     2242.00     58.40 o 
  -7   6   3       12.85       14.79     21.37 o 
  -6   6   3       33.75       52.48     17.84 o 
  -5   6   3      558.78      497.13     29.31 o 
  -4   6   3     4181.44     4472.02     63.89 o 
  -3   6   3      355.49      310.48     26.07 o 
  -2   6   3     4911.87     4896.88     64.99 o 
  -1   6   3        3.11       23.21      9.19 o 
   0   6   3      677.72      766.11     17.37 o 
   1   6   3        5.99        0.01     14.86 o 
   2   6   3     1719.25     1616.73     24.50 o 
   3   6   3     1591.81     1656.53     25.54 o 
   4   6   3     1048.85     1077.95     24.69 o 
   5   6   3     4073.98     4257.42     43.85 o 
   6   6   3      910.53      932.23     25.36 o 
   7   6   3      464.87      480.27     20.55 o 
   8   6   3      644.44      627.61     20.34 o 
   9   6   3        0.78        0.02     20.01 o 
  10   6   3      162.21      182.40     15.65 o 
  11   6   3      197.45      191.61     28.15 o 
  12   6   3       79.24       87.73     17.64 o 
  13   6   3       31.61       30.77     24.54 o 
  14   6   3     1341.07     1278.32     38.74 o 
  15   6   3      542.06      528.89     27.78 o 
  16   6   3        0.45        4.80     25.34 o 
 -18   7   3       52.20        0.02     47.61 o 
 -17   7   3      461.28      515.15     58.12 o 
 -16   7   3      262.26      145.07     55.87 o 
 -15   7   3      516.89      532.49     46.56 o 
 -14   7   3        1.05        0.02     33.97 o 
 -13   7   3      163.79      124.47     34.88 o 
 -12   7   3      694.17      750.07     49.61 o 
 -11   7   3       51.46       23.66     27.94 o 
 -10   7   3      259.22      229.45     36.84 o 
  -9   7   3       15.39        2.59     25.95 o 
  -8   7   3      813.36      814.65     42.04 o 
  -7   7   3     4741.88     4271.52     85.40 o 
  -6   7   3      810.47      889.29     36.52 o 
  -5   7   3       14.93        0.01     22.13 o 
  -4   7   3     1048.42      977.53     37.01 o 
  -3   7   3      706.13      653.57     31.98 o 
  -2   7   3     6204.53     6206.69     78.34 o 
  -1   7   3      103.19       56.18     23.44 o 
   0   7   3       13.42        0.01     16.09 o 
   1   7   3     1256.85     1285.83     23.43 o 
   2   7   3     4475.14     4435.47     42.48 o 
   3   7   3     2399.01     2313.71     32.18 o 
   4   7   3      430.13      426.79     16.33 o 
   5   7   3       18.38       49.87     15.86 o 
   6   7   3     1303.90     1227.28     29.30 o 
   7   7   3       50.36       54.85     14.39 o 
   8   7   3      111.88      137.74     15.90 o 
   9   7   3        1.83        0.49     19.30 o 
  10   7   3      119.71      121.52     13.96 o 
  11   7   3      520.34      498.41     23.49 o 
  12   7   3      794.78      767.27     33.23 o 
  13   7   3      103.40      129.86     20.77 o 
  14   7   3       81.65       77.13     28.52 o 
  15   7   3      220.40      183.49     35.84 o 
  16   7   3      136.88       75.52     49.07 o 
 -17   8   3      180.29      199.58     50.34 o 
 -16   8   3       84.70       78.27     41.85 o 
 -15   8   3      502.40      484.39     51.43 o 
 -14   8   3      196.38      231.07     34.82 o 
 -13   8   3       30.19       34.62     19.04 o 
 -12   8   3       37.24        0.01     34.46 o 
 -11   8   3      567.46      538.26     45.50 o 
 -10   8   3     1920.21     1819.06     66.70 o 
  -9   8   3      563.90      539.96     40.41 o 
  -8   8   3      961.77      995.05     49.36 o 
  -7   8   3       30.61        0.01     28.13 o 
  -6   8   3      940.23      831.48     42.23 o 
  -5   8   3       34.29       12.81     22.81 o 
  -4   8   3        5.94        0.01     22.52 o 
  -3   8   3      104.25       81.36     24.03 o 
  -2   8   3       19.47        0.01     23.22 o 
  -1   8   3       74.73       74.67     23.00 o 
   0   8   3        2.61       24.25     16.11 o 
   1   8   3     1227.96     1039.19     23.18 o 
   2   8   3      672.35      633.39     18.59 o 
   3   8   3      972.15      922.65     35.45 o 
   4   8   3     1736.97     1767.31     54.25 o 
   5   8   3      878.29      965.57     34.01 o 
   6   8   3        2.21        0.01     30.98 o 
   7   8   3      215.28      296.17     22.60 o 
   8   8   3        0.04        0.01     29.86 o 
   9   8   3       45.62       56.81     28.52 o 
  10   8   3      387.68      397.06     29.66 o 
  11   8   3      300.13      376.51     30.05 o 
  12   8   3      198.78      141.39     28.50 o 
  13   8   3       42.77       53.22     20.80 o 
  14   8   3      166.61      182.51     31.11 o 
  15   8   3        4.40        0.02     37.52 o 
 -17   9   3      223.58      170.49     60.74 o 
 -16   9   3      274.41      303.73     50.14 o 
 -15   9   3      547.96      686.80     55.57 o 
 -14   9   3      286.71      314.47     42.47 o 
 -13   9   3        1.24       12.51     31.66 o 
 -12   9   3       12.06       37.86     17.71 o 
 -11   9   3        6.07        0.02     26.41 o 
 -10   9   3       30.00       29.40     29.85 o 
  -9   9   3      667.73      751.53     44.01 o 
  -8   9   3      625.37      537.43     41.50 o 
  -7   9   3      737.75      795.22     46.91 o 
  -6   9   3     3809.84     3693.96     80.25 o 
  -5   9   3     1632.57     1528.48     54.26 o 
  -4   9   3      975.91      956.24     40.20 o 
  -3   9   3      284.07      406.00     29.43 o 
  -2   9   3      267.32      277.93     20.88 o 
  -1   9   3      817.91      877.94     30.70 o 
   0   9   3     1001.21     1023.35     34.54 o 
   1   9   3      815.32      726.72     32.56 o 
   2   9   3     1298.62     1329.79     40.93 o 
   3   9   3     2859.38     3156.63     72.09 o 
   4   9   3     1127.76     1161.40     38.69 o 
   5   9   3     1461.07     1500.40     57.73 o 
   6   9   3      216.43      177.51     39.48 o 
   7   9   3       50.68       40.35     30.14 o 
   8   9   3       60.60       56.95     30.43 o 
   9   9   3      112.98      149.90     30.06 o 
  10   9   3       51.91       71.72     30.24 o 
  11   9   3      376.39      372.78     53.23 o 
  12   9   3      674.58      695.23     40.21 o 
  13   9   3      531.81      491.03     62.95 o 
  14   9   3      303.60      367.00     54.34 o 
 -16  10   3       27.45        0.02     41.96 o 
 -15  10   3      240.43      226.10     55.30 o 
 -14  10   3       55.27      105.11     35.59 o 
 -13  10   3       65.13       48.92     34.15 o 
 -12  10   3      101.69      117.53     30.72 o 
 -11  10   3       39.17       20.13     32.14 o 
 -10  10   3      225.68      245.10     38.10 o 
  -9  10   3        0.14        0.01     33.26 o 
  -8  10   3     1014.54      986.86     49.64 o 
  -7  10   3      212.89      225.32     32.49 o 
  -6  10   3      296.55      236.13     36.93 o 
  -5  10   3        0.22        0.01     28.95 o 
  -4  10   3       38.84       40.14     27.86 o 
  -3  10   3       59.48       54.21     25.82 o 
  -2  10   3       25.24        0.01     27.16 o 
  -1  10   3        6.50        0.01     24.37 o 
   0  10   3       47.72       74.13     16.97 o 
   1  10   3       10.07        8.11     28.91 o 
   2  10   3      790.29      875.00     34.29 o 
   3  10   3        0.00        9.51     29.61 o 
   4  10   3     1179.51     1148.05     40.76 o 
   5  10   3      235.60      256.10     25.96 o 
   6  10   3      138.58      161.41     23.19 o 
   7  10   3        0.60       30.17     25.89 o 
   8  10   3       41.91       30.59     32.13 o 
   9  10   3       24.97        0.02     34.96 o 
  10  10   3        0.01        0.02     32.95 o 
  11  10   3      130.25       72.53     43.04 o 
  12  10   3      161.56      223.12     28.44 o 
  13  10   3        5.57        0.02     39.22 o 
  14  10   3       13.58       10.04     38.00 o 
 -15  11   3      488.72      332.88     70.11 o 
 -14  11   3      569.60      514.15     62.48 o 
 -13  11   3       15.14        0.02     36.71 o 
 -12  11   3        4.04        0.02     33.33 o 
 -11  11   3      224.86      203.40     39.37 o 
 -10  11   3      533.23      429.38     55.61 o 
  -9  11   3     1042.06     1046.81     56.37 o 
  -8  11   3        4.54       18.87     28.24 o 
  -7  11   3       53.41        6.39     31.52 o 
  -6  11   3      790.09      788.54     47.97 o 
  -5  11   3      957.37      923.09     51.08 o 
  -4  11   3      570.24      568.60     43.40 o 
  -3  11   3        1.43        0.01     28.18 o 
  -2  11   3       30.02       13.34     28.81 o 
  -1  11   3      770.60      790.25     33.66 o 
   0  11   3     1803.18     1854.02     50.44 o 
   1  11   3     1063.73     1049.45     41.83 o 
   2  11   3      173.13      117.98     42.01 o 
   3  11   3      964.04     1039.92     39.47 o 
   4  11   3     1039.09     1086.95     55.94 o 
   5  11   3      101.88      107.79     40.48 o 
   6  11   3       21.25       60.58     16.52 o 
   7  11   3       34.75       25.36     31.52 o 
   8  11   3        4.40        0.01     39.33 o 
   9  11   3      252.70      272.68     37.74 o 
  10  11   3      510.04      570.32     47.67 o 
  11  11   3      357.27      377.89     33.30 o 
  12  11   3      368.17      320.67     52.70 o 
  13  11   3      328.36      314.75     51.60 o 
 -14  12   3      110.03       76.42     43.25 o 
 -13  12   3       14.71       17.81     32.91 o 
 -12  12   3       18.37       50.89     30.18 o 
 -11  12   3       54.31        0.02     42.26 o 
 -10  12   3       31.27       46.66     34.19 o 
  -9  12   3      108.06      187.18     32.78 o 
  -8  12   3      291.31      241.37     40.92 o 
  -7  12   3      220.38      194.38     40.87 o 
  -6  12   3      355.11      312.93     40.42 o 
  -5  12   3       63.99       88.74     31.59 o 
  -4  12   3        0.05        7.52     27.10 o 
  -3  12   3      311.69      294.65     36.73 o 
  -2  12   3      245.28      273.85     27.43 o 
  -1  12   3      156.56      127.71     31.95 o 
   0  12   3      661.58      645.80     37.93 o 
   1  12   3      823.01      768.35     39.01 o 
   2  12   3      337.36      336.14     42.14 o 
   3  12   3      412.75      425.87     43.87 o 
   4  12   3      807.28      758.59     53.29 o 
   5  12   3      381.29      383.87     45.49 o 
   6  12   3      132.25       84.12     22.34 o 
   7  12   3      120.46      109.40     41.47 o 
   8  12   3      127.90      115.79     41.43 o 
   9  12   3      100.44      115.53     39.60 o 
  10  12   3      114.24      148.51     25.43 o 
  11  12   3       35.96       15.75     38.88 o 
  12  12   3      289.66      368.02     51.68 o 
 -13  13   3      137.38      140.13     41.33 o 
 -12  13   3       12.79       34.71     20.80 o 
 -11  13   3        2.79        0.02     32.48 o 
 -10  13   3       60.30       65.47     34.60 o 
  -9  13   3      205.05      183.00     42.68 o 
  -8  13   3      789.41      706.26     65.99 o 
  -7  13   3      745.42      751.02     59.54 o 
  -6  13   3        1.78        0.02     31.21 o 
  -5  13   3       40.04       51.42     31.71 o 
  -4  13   3      125.93       92.62     34.36 o 
  -3  13   3      505.38      592.66     47.82 o 
  -2  13   3      204.79      191.11     39.43 o 
  -1  13   3       12.29       25.19     30.56 o 
   0  13   3      290.92      262.54     41.17 o 
   1  13   3      936.64      909.77     41.50 o 
   2  13   3      576.88      711.16     37.84 o 
   3  13   3      612.84      662.30     54.34 o 
   4  13   3      105.43       98.29     21.31 o 
   5  13   3       14.37        0.01     38.73 o 
   6  13   3      956.48     1005.19     68.31 o 
   7  13   3      231.29      238.84     45.71 o 
   8  13   3        0.99        0.02     41.46 o 
   9  13   3       57.57       77.67     39.75 o 
  10  13   3      256.36      196.13     57.34 o 
  11  13   3      507.22      588.51     57.00 o 
 -12  14   3       54.28        0.02     43.78 o 
 -11  14   3       82.18      130.10     35.79 o 
 -10  14   3      277.56      154.13     54.64 o 
  -9  14   3       40.25       11.60     39.12 o 
  -8  14   3       53.03       77.18     38.30 o 
  -7  14   3        6.89        0.02     34.82 o 
  -6  14   3       56.69       19.91     37.42 o 
  -5  14   3      208.57      202.81     38.48 o 
  -4  14   3        4.74        0.02     32.78 o 
  -3  14   3      112.00       85.41     23.68 o 
  -2  14   3        2.74        1.25     31.36 o 
  -1  14   3       50.14        9.99     38.87 o 
   0  14   3      146.99      159.79     28.23 o 
   1  14   3        0.42        0.01     39.15 o 
   2  14   3      126.90       59.04     42.82 o 
   3  14   3       46.77       40.38     36.12 o 
   4  14   3        0.84       12.41     36.45 o 
   5  14   3        1.19        0.02     42.07 o 
   6  14   3      187.28      132.06     46.36 o 
   7  14   3      105.67      110.98     24.97 o 
   8  14   3        0.10       37.39     37.00 o 
   9  14   3       28.84       34.10     40.46 o 
  10  14   3        7.54        0.02     48.51 o 
 -10  15   3       20.78       33.73     37.02 o 
  -9  15   3      221.33      207.76     51.64 o 
  -8  15   3      798.91      880.27     63.95 o 
  -7  15   3      484.98      484.80     52.28 o 
  -6  15   3       56.87       41.75     35.23 o 
  -5  15   3      110.58       71.94     41.39 o 
  -4  15   3      618.97      641.24     56.58 o 
  -3  15   3      254.26      176.87     46.48 o 
  -2  15   3       57.01       59.00     21.93 o 
  -1  15   3       42.77       52.99     35.15 o 
   0  15   3      137.51      149.88     45.51 o 
   1  15   3      476.81      471.50     35.98 o 
   2  15   3      596.68      519.86     62.16 o 
   3  15   3      203.69      185.08     44.61 o 
   4  15   3       91.43      119.63     38.12 o 
   5  15   3      468.96      590.60     51.45 o 
   6  15   3      662.29      680.44     62.67 o 
   7  15   3      255.56      309.28     48.65 o 
   8  15   3       22.92        0.02     46.86 o 
  -8  16   3        2.24        0.02     41.20 o 
  -7  16   3       28.94       31.85     39.65 o 
  -6  16   3        0.23       59.13     32.19 o 
  -5  16   3        1.50        0.02     44.08 o 
  -4  16   3      189.85      145.98     51.63 o 
  -3  16   3       64.07       49.10     40.01 o 
  -2  16   3       11.47       16.24     33.71 o 
  -1  16   3      109.65       91.41     43.53 o 
   0  16   3        0.20        0.02     45.44 o 
   1  16   3       23.66       72.37     33.28 o 
   2  16   3       15.39        0.02     40.54 o 
   3  16   3       21.31        0.02     45.25 o 
   4  16   3       11.23       20.98     40.93 o 
   5  16   3      143.28      173.06     44.68 o 
   6  16   3      177.11      209.18     30.11 o 
  -5  17   3      358.26      443.89     54.95 o 
  -4  17   3      551.15      506.32     62.02 o 
  -3  17   3       54.13       37.05     43.90 o 
  -2  17   3        1.34       28.79     35.70 o 
  -1  17   3      329.19      409.08     37.29 o 
   0  17   3      362.10      452.71     59.32 o 
   1  17   3      212.61      134.90     30.83 o 
   2  17   3      110.75       82.78     28.70 o 
   3  17   3        5.96        0.02     43.69 o 
 -19   0   4      570.37      740.01     65.45 o 
 -18   0   4      274.81      311.21     44.26 o 
 -17   0   4      186.35      236.26     42.79 o 
 -16   0   4      562.89      615.06     47.39 o 
 -15   0   4     1317.32     1435.84     63.79 o 
 -14   0   4        8.84        3.18     28.53 o 
 -13   0   4     1208.83     1411.19     51.12 o 
 -12   0   4       23.08       10.79     27.60 o 
 -11   0   4     2704.81     2941.42     71.70 o 
 -10   0   4     2128.25     2286.25     57.16 o 
  -9   0   4      703.22      738.47     34.44 o 
  -8   0   4     7946.35     9090.89     98.20 o 
  -7   0   4      106.72      123.83     22.41 o 
  -6   0   4     4499.06     4859.56     67.11 o 
  -5   0   4      458.26      430.50     24.91 o 
  -4   0   4     5890.05     6298.66     69.24 o 
  -3   0   4      245.14      240.70     21.83 o 
  -2   0   4     9857.22    10360.12     84.46 o 
  -1   0   4     6926.50     6437.09     65.86 o 
   0   0   4     1957.69     2161.87     36.48 o 
   1   0   4     9445.78    10018.90     78.18 o 
   2   0   4    22233.63    23232.23     89.87 o 
   3   0   4    21617.59    22798.06    125.52 o 
   4   0   4       11.62        0.01     20.68 o 
   5   0   4     1080.19     1039.32     29.69 o 
   6   0   4       13.02       25.89     17.70 o 
   7   0   4      424.30      387.18     22.74 o 
   8   0   4     1221.00     1052.51     35.93 o 
   9   0   4     2803.28     2534.69     54.99 o 
  10   0   4      627.26      597.45     32.22 o 
  11   0   4     1282.13     1088.75     42.01 o 
  12   0   4      789.63      744.48     37.72 o 
  13   0   4      403.48      329.83     29.16 o 
  14   0   4      378.75      360.38     30.79 o 
  15   0   4      225.58      243.83     26.59 o 
  16   0   4      112.92      104.21     30.33 o 
 -19   1   4        9.05       10.90     38.37 o 
 -18   1   4       38.68       73.82     33.35 o 
 -17   1   4       85.56       99.33     35.61 o 
 -16   1   4        3.47       14.93     27.60 o 
 -15   1   4        1.42        0.02     29.55 o 
 -14   1   4       20.94       18.07     26.40 o 
 -13   1   4       72.75       44.08     29.63 o 
 -12   1   4      282.16      327.88     33.51 o 
 -11   1   4      378.39      385.25     36.09 o 
 -10   1   4      252.37      194.12     27.41 o 
  -9   1   4      372.95      355.61     30.26 o 
  -8   1   4     2573.82     2520.28     58.48 o 
  -7   1   4     2993.56     3143.32     64.56 o 
  -6   1   4      315.03      354.94     25.57 o 
  -5   1   4       67.45       43.59     17.77 o 
  -4   1   4       26.46       29.24     15.73 o 
  -3   1   4     1707.94     1871.92     38.02 o 
  -2   1   4        8.57        2.69     16.87 o 
  -1   1   4      885.19      862.84     22.64 o 
   0   1   4      511.64      650.77     21.83 o 
   1   1   4      289.10      328.25     16.36 o 
   2   1   4      503.61      536.20     22.15 o 
   3   1   4     1509.62     1444.07     32.93 o 
   4   1   4       84.28       74.62     13.98 o 
   5   1   4      399.67      412.50     20.23 o 
   6   1   4      329.57      307.45     19.36 o 
   7   1   4       84.20      106.22     14.80 o 
   8   1   4      410.46      409.04     25.10 o 
   9   1   4      157.12       91.07     18.65 o 
  10   1   4      283.23      266.92     23.54 o 
  11   1   4      503.97      463.97     30.78 o 
  12   1   4       58.64       37.03     32.07 o 
  13   1   4       62.74       38.75     38.10 o 
  14   1   4       33.87       73.63     20.36 o 
  15   1   4        8.22       31.55     36.52 o 
  16   1   4        5.82       33.93     32.76 o 
 -19   2   4      449.54      502.09     59.79 o 
 -18   2   4       98.06       84.34     45.71 o 
 -17   2   4       37.35       41.86     38.47 o 
 -16   2   4       13.75        0.02     32.13 o 
 -15   2   4      413.35      426.92     47.24 o 
 -14   2   4       77.46       46.10     32.93 o 
 -13   2   4       94.01       84.07     27.54 o 
 -12   2   4       51.59       42.80     26.66 o 
 -11   2   4     2111.79     2179.99     66.25 o 
 -10   2   4     3417.09     3358.43     75.35 o 
  -9   2   4     4691.16     4502.43     81.09 o 
  -8   2   4     2023.29     1927.70     53.63 o 
  -7   2   4      215.13      234.26     24.16 o 
  -6   2   4     4459.73     4985.11     67.17 o 
  -5   2   4     3291.85     3283.78     52.73 o 
  -4   2   4     1088.42     1319.80     34.25 o 
  -3   2   4     2710.39     2790.81     46.29 o 
  -2   2   4      503.47      504.11     25.19 o 
  -1   2   4     1384.84     1381.84     28.86 o 
   0   2   4     7991.43     8278.68     73.10 o 
   1   2   4     1853.17     1697.61     34.38 o 
   2   2   4     2290.31     2317.40     39.41 o 
   3   2   4      208.05      215.55     16.26 o 
   4   2   4      227.24      173.37     14.49 o 
   5   2   4     1278.37     1209.37     33.03 o 
   6   2   4      381.12      326.84     20.81 o 
   7   2   4      326.46      303.79     22.22 o 
   8   2   4      336.41      285.10     34.83 o 
   9   2   4     2738.39     2610.97     58.74 o 
  10   2   4      905.22      874.02     36.94 o 
  11   2   4       31.29        7.80     28.14 o 
  12   2   4        2.76       13.27     16.22 o 
  13   2   4       28.25        0.02     35.73 o 
  14   2   4      257.14      248.03     25.40 o 
  15   2   4       99.64        9.08     48.49 o 
  16   2   4        3.30        0.02     42.53 o 
 -19   3   4       82.42       20.52     49.24 o 
 -18   3   4       12.19        0.02     40.05 o 
 -17   3   4       10.71       27.34     28.66 o 
 -16   3   4       43.66        8.88     31.27 o 
 -15   3   4       56.65       81.21     29.75 o 
 -14   3   4      404.01      477.10     39.39 o 
 -13   3   4      278.02      302.95     34.00 o 
 -12   3   4        8.37        0.01     27.65 o 
 -11   3   4      343.41      396.64     34.36 o 
 -10   3   4     1009.00     1102.26     46.27 o 
  -9   3   4        0.10        0.73     23.45 o 
  -8   3   4      498.76      445.71     34.12 o 
  -7   3   4     1913.04     1910.41     48.36 o 
  -6   3   4      948.83      951.71     35.18 o 
  -5   3   4      636.30      706.05     28.72 o 
  -4   3   4      117.52       69.66     21.02 o 
  -3   3   4      375.17      378.40     24.82 o 
  -2   3   4     2151.19     2181.40     43.34 o 
  -1   3   4        7.42        0.00     17.74 o 
   0   3   4      900.19      986.36     26.71 o 
   1   3   4      105.40      110.23     14.92 o 
   2   3   4      354.11      371.25     19.49 o 
   3   3   4      131.82      135.62     13.70 o 
   4   3   4      175.60      196.42     15.72 o 
   5   3   4      119.91       93.21     14.66 o 
   6   3   4        8.75        9.16     22.66 o 
   7   3   4        0.79        0.01     24.58 o 
   8   3   4      150.08      148.59     18.91 o 
   9   3   4      384.30      379.37     25.86 o 
  10   3   4      207.73      196.74     23.69 o 
  11   3   4        0.87        0.01     30.24 o 
  12   3   4      161.02      202.62     23.26 o 
  13   3   4      139.14       91.55     25.05 o 
  14   3   4      156.99      138.08     25.44 o 
  15   3   4      112.75       73.59     44.11 o 
  16   3   4       54.39       46.09     39.24 o 
 -19   4   4      480.86      684.82     60.89 o 
 -18   4   4       86.87      119.39     41.41 o 
 -17   4   4      160.84      116.77     40.86 o 
 -16   4   4      218.30      179.78     41.69 o 
 -15   4   4      281.79      205.51     52.53 o 
 -14   4   4     1028.06     1140.71     59.56 o 
 -13   4   4      808.60      947.93     50.83 o 
 -12   4   4       15.47       48.84     24.44 o 
 -11   4   4      925.81      947.17     47.32 o 
 -10   4   4     3902.81     3948.77     83.97 o 
  -9   4   4     2874.15     2717.11     70.14 o 
  -8   4   4        4.81        8.57     21.20 o 
  -7   4   4      150.61      134.71     24.05 o 
  -6   4   4     1839.50     1662.27     54.26 o 
  -5   4   4     5853.89     5556.88     77.56 o 
  -4   4   4      565.07      556.74     30.83 o 
  -3   4   4      455.66      364.29     25.50 o 
  -2   4   4     1460.82     1464.77     37.11 o 
  -1   4   4     5003.17     4860.70     56.26 o 
   0   4   4    11186.04    12313.35     92.22 o 
   1   4   4     2924.54     2940.37     46.26 o 
   2   4   4        2.67        1.22     19.70 o 
   3   4   4       32.34       16.05     23.81 o 
   4   4   4     1247.28     1118.08     31.79 o 
   5   4   4     5169.00     5177.33     69.64 o 
   6   4   4     1828.54     1892.58     44.16 o 
   7   4   4      136.13      131.34     18.08 o 
   8   4   4     1354.37     1383.51     41.38 o 
   9   4   4     2166.80     2128.51     54.85 o 
  10   4   4     2612.13     2536.21     61.42 o 
  11   4   4       14.35        0.01     35.25 o 
  12   4   4       57.10       52.56     35.21 o 
  13   4   4      279.80      267.10     29.72 o 
  14   4   4      469.47      487.52     35.89 o 
  15   4   4      256.21      285.13     30.90 o 
  16   4   4       10.72        8.36     40.09 o 
 -18   5   4        4.87        0.02     35.59 o 
 -17   5   4        3.12       28.46     33.67 o 
 -16   5   4      970.22     1144.86     67.30 o 
 -15   5   4      650.29      716.46     52.12 o 
 -14   5   4      470.47      406.69     52.57 o 
 -13   5   4     1434.20     1605.12     66.21 o 
 -12   5   4      188.87      197.74     31.56 o 
 -11   5   4       97.28       89.79     26.93 o 
 -10   5   4       45.01       31.06     26.82 o 
  -9   5   4     1223.52     1181.88     52.41 o 
  -8   5   4       18.79       34.74     18.74 o 
  -7   5   4      840.70      823.08     38.00 o 
  -6   5   4     2510.09     2273.23     54.98 o 
  -5   5   4      970.50      893.22     38.66 o 
  -4   5   4      706.77      573.55     31.82 o 
  -3   5   4     1009.82      898.21     32.35 o 
  -2   5   4      607.21      574.32     27.74 o 
  -1   5   4       32.40       25.36     17.53 o 
   0   5   4      148.25      103.28     27.73 o 
   1   5   4     2908.07     2899.39     47.00 o 
   2   5   4      304.20      276.62     17.13 o 
   3   5   4     2538.12     2509.79     46.41 o 
   4   5   4      404.08      434.51     22.23 o 
   5   5   4       39.23       13.91     27.63 o 
   6   5   4      383.10      363.98     25.79 o 
   7   5   4       32.43       47.80     15.76 o 
   8   5   4      874.21      991.37     37.19 o 
   9   5   4      158.44      154.92     22.97 o 
  10   5   4      547.34      480.33     31.87 o 
  11   5   4      217.63      221.96     22.51 o 
  12   5   4        8.67        0.02     37.05 o 
  13   5   4      778.14      816.11     43.08 o 
  14   5   4       57.84       74.08     38.63 o 
  15   5   4      295.33      371.74     32.51 o 
 -18   6   4        8.02       51.57     30.98 o 
 -17   6   4        1.99       60.35     21.99 o 
 -16   6   4      515.59      499.98     59.01 o 
 -15   6   4      469.33      447.58     52.59 o 
 -14   6   4       28.94       52.34     30.19 o 
 -13   6   4      312.19      371.69     38.99 o 
 -12   6   4      291.38      281.08     37.27 o 
 -11   6   4      597.63      624.66     42.66 o 
 -10   6   4     1950.07     1937.06     65.84 o 
  -9   6   4      182.10      202.27     30.62 o 
  -8   6   4      282.07      279.40     30.03 o 
  -7   6   4     1503.14     1285.32     48.90 o 
  -6   6   4      808.59      780.60     36.63 o 
  -5   6   4     1395.52     1407.19     45.27 o 
  -4   6   4      119.54       65.03     24.19 o 
  -3   6   4      174.87      169.66     23.99 o 
  -2   6   4     3541.23     3258.99     59.09 o 
  -1   6   4      329.58      338.30     19.32 o 
   0   6   4      366.48      355.22     20.16 o 
   1   6   4      197.80      230.57     17.91 o 
   2   6   4     2070.37     2025.80     43.46 o 
   3   6   4     2536.56     2710.54     50.34 o 
   4   6   4     1992.03     1935.00     55.36 o 
   5   6   4      844.28      840.63     31.75 o 
   6   6   4      640.46      690.14     31.09 o 
   7   6   4      855.85      942.65     37.14 o 
   8   6   4      755.51      759.26     34.41 o 
   9   6   4      934.60      850.98     37.13 o 
  10   6   4      297.87      302.83     28.12 o 
  11   6   4      253.80      295.41     27.38 o 
  12   6   4      148.58      167.21     23.56 o 
  13   6   4      444.38      437.15     35.46 o 
  14   6   4      179.41       88.17     47.78 o 
  15   6   4       83.80       96.75     23.88 o 
 -18   7   4        2.10        0.04     38.23 o 
 -17   7   4      155.91      137.30     43.76 o 
 -16   7   4      633.66      767.32     62.93 o 
 -15   7   4      294.70      206.34     53.82 o 
 -14   7   4      151.96      116.36     42.95 o 
 -13   7   4      274.03      195.94     40.98 o 
 -12   7   4        2.10        0.01     29.69 o 
 -11   7   4       91.29       68.44     30.25 o 
 -10   7   4      331.67      190.39     38.56 o 
  -9   7   4      452.05      467.51     38.24 o 
  -8   7   4      481.52      483.54     34.49 o 
  -7   7   4     1853.20     1644.45     62.71 o 
  -6   7   4      696.36      614.41     37.34 o 
  -5   7   4      117.32      145.63     22.96 o 
  -4   7   4        9.26       29.04     18.80 o 
  -3   7   4      734.17      677.08     36.22 o 
  -2   7   4       24.53       58.83     12.01 o 
  -1   7   4       21.42        4.96     20.97 o 
   0   7   4      600.60      608.92     27.33 o 
   1   7   4     1111.22     1208.41     35.80 o 
   2   7   4      307.24      309.34     22.59 o 
   3   7   4      832.31      913.89     33.75 o 
   4   7   4       80.61       71.63     20.71 o 
   5   7   4      182.49      187.60     26.90 o 
   6   7   4       10.87       27.08     26.56 o 
   7   7   4       26.92        2.97     29.31 o 
   8   7   4        8.65        2.12     31.21 o 
   9   7   4        6.69       15.78     25.81 o 
  10   7   4      419.66      466.30     31.78 o 
  11   7   4      171.54      152.99     37.24 o 
  12   7   4       16.85       57.68     30.46 o 
  13   7   4      230.31      199.08     28.47 o 
  14   7   4       30.20       79.94     21.20 o 
  15   7   4       32.98       67.05     39.31 o 
 -17   8   4       83.01       89.02     45.18 o 
 -16   8   4      151.92      121.72     46.67 o 
 -15   8   4      224.11      174.82     50.14 o 
 -14   8   4        5.26        0.02     34.19 o 
 -13   8   4      113.23      148.29     33.33 o 
 -12   8   4       74.23       76.71     32.12 o 
 -11   8   4      133.39       98.24     34.50 o 
 -10   8   4      309.74      205.34     41.39 o 
  -9   8   4       47.88        0.01     32.67 o 
  -8   8   4     1197.70     1178.72     52.65 o 
  -7   8   4     1161.63     1032.00     52.70 o 
  -6   8   4      487.51      509.25     37.78 o 
  -5   8   4     1546.61     1562.48     47.44 o 
  -4   8   4     1487.39     1486.00     51.74 o 
  -3   8   4      683.25      598.56     35.58 o 
  -2   8   4     2324.65     2534.52     50.03 o 
  -1   8   4      508.67      474.31     23.75 o 
   0   8   4       22.03       43.47     27.66 o 
   1   8   4      132.46       97.39     17.12 o 
   2   8   4     1778.45     1811.33     45.88 o 
   3   8   4     1354.48     1336.41     38.81 o 
   4   8   4      587.47      618.93     28.94 o 
   5   8   4      415.54      408.37     26.60 o 
   6   8   4       19.32       48.76     26.50 o 
   7   8   4        2.87       17.90     26.17 o 
   8   8   4       49.86        0.01     38.18 o 
   9   8   4        6.75       22.57     29.55 o 
  10   8   4       17.86        0.02     33.85 o 
  11   8   4      105.85      103.88     22.33 o 
  12   8   4      282.90      340.91     48.32 o 
  13   8   4      377.69      380.08     33.94 o 
  14   8   4      114.94      138.61     27.98 o 
 -16   9   4       28.72       30.55     38.94 o 
 -15   9   4       13.46        0.02     39.59 o 
 -14   9   4      183.30       88.04     42.73 o 
 -13   9   4      221.95      245.55     35.31 o 
 -12   9   4        7.13        0.02     30.76 o 
 -11   9   4       25.27       53.82     27.75 o 
 -10   9   4     1297.70     1186.70     59.78 o 
  -9   9   4      200.58      241.53     32.63 o 
  -8   9   4      442.77      461.42     43.31 o 
  -7   9   4     2292.51     2051.08     72.94 o 
  -6   9   4       64.07       33.85     29.33 o 
  -5   9   4      192.47      198.34     34.25 o 
  -4   9   4       42.62       18.23     25.03 o 
  -3   9   4       15.00       33.25     21.04 o 
  -2   9   4       10.95       22.02     21.70 o 
  -1   9   4       54.28       70.41     13.67 o 
   0   9   4      403.18      376.60     27.55 o 
   1   9   4      190.61      192.08     35.71 o 
   2   9   4      172.33      164.71     22.36 o 
   3   9   4      100.57      126.85     21.93 o 
   4   9   4      293.33      308.92     23.37 o 
   5   9   4        1.50       18.22     31.66 o 
   6   9   4      685.17      724.57     35.06 o 
   7   9   4       19.89        1.12     33.03 o 
   8   9   4      202.25      118.42     37.45 o 
   9   9   4       77.41      100.28     20.26 o 
  10   9   4        1.70        0.02     38.49 o 
  11   9   4       43.42        0.02     39.14 o 
  12   9   4      125.49      105.06     42.18 o 
  13   9   4      133.12       84.50     51.49 o 
  14   9   4       13.88       13.56     39.65 o 
 -16  10   4       51.53       33.47     41.59 o 
 -15  10   4      164.30      231.79     41.33 o 
 -14  10   4      801.23      950.77     66.73 o 
 -13  10   4      789.02      778.22     63.22 o 
 -12  10   4       92.65       67.50     23.77 o 
 -11  10   4       48.97        0.02     36.41 o 
 -10  10   4        5.00       17.49     27.46 o 
  -9  10   4       23.75        0.01     31.10 o 
  -8  10   4      141.76      120.79     32.48 o 
  -7  10   4       10.87        0.01     33.84 o 
  -6  10   4      245.46      196.96     37.98 o 
  -5  10   4     2775.14     2840.49     73.94 o 
  -4  10   4     3323.59     3427.40     74.80 o 
  -3  10   4     1280.80     1356.39     54.19 o 
  -2  10   4      126.35      140.56     16.41 o 
  -1  10   4      811.32      791.86     34.25 o 
   0  10   4     1696.35     1649.51     49.02 o 
   1  10   4      385.14      367.94     28.90 o 
   2  10   4       56.48       66.51     34.91 o 
   3  10   4       31.53        0.01     38.94 o 
   4  10   4      565.70      618.38     32.95 o 
   5  10   4     3768.89     3754.05     95.20 o 
   6  10   4      355.13      418.17     43.45 o 
   7  10   4      505.66      404.80     52.18 o 
   8  10   4      201.37      179.55     23.48 o 
   9  10   4      208.99      209.52     28.19 o 
  10  10   4      364.57      418.66     34.82 o 
  11  10   4      117.36      123.50     39.73 o 
  12  10   4      192.81      252.22     29.56 o 
  13  10   4      441.08      325.57     61.68 o 
 -15  11   4       21.77       52.14     35.79 o 
 -14  11   4       41.25        0.02     44.35 o 
 -13  11   4      280.27      285.17     47.29 o 
 -12  11   4        0.61        0.02     33.06 o 
 -11  11   4      319.67      325.23     46.91 o 
 -10  11   4      182.22      156.06     39.38 o 
  -9  11   4      305.91      255.82     45.14 o 
  -8  11   4      200.37      117.59     39.13 o 
  -7  11   4      447.90      404.82     45.64 o 
  -6  11   4      696.89      608.39     50.48 o 
  -5  11   4      335.97      331.27     37.66 o 
  -4  11   4       67.67       84.72     31.37 o 
  -3  11   4       84.18       95.54     18.19 o 
  -2  11   4      131.53      124.45     31.40 o 
  -1  11   4       31.34       39.58     29.04 o 
   0  11   4       96.44       84.11     23.64 o 
   1  11   4      917.14      977.64     40.53 o 
   2  11   4      681.88      702.96     52.70 o 
   3  11   4      452.85      537.04     33.41 o 
   4  11   4        7.88        0.01     34.22 o 
   5  11   4      186.03      230.30     24.22 o 
   6  11   4      150.60      148.86     41.56 o 
   7  11   4       16.11        0.02     34.33 o 
   8  11   4      130.33      169.21     25.38 o 
   9  11   4       67.19       77.68     40.81 o 
  10  11   4        1.75       29.75     33.27 o 
  11  11   4       66.86       62.77     36.81 o 
  12  11   4       56.90       48.07     45.36 o 
 -14  12   4      183.00      167.83     49.47 o 
 -13  12   4      708.36      644.19     62.64 o 
 -12  12   4      518.68      526.69     58.31 o 
 -11  12   4       84.15       88.97     22.64 o 
 -10  12   4       43.70       92.29     31.34 o 
  -9  12   4        5.99        0.02     34.93 o 
  -8  12   4       11.14        0.01     38.32 o 
  -7  12   4      152.18      117.95     39.14 o 
  -6  12   4       89.43       69.21     36.32 o 
  -5  12   4      751.53      781.56     48.92 o 
  -4  12   4     1250.89     1206.98     59.34 o 
  -3  12   4     1629.38     1468.61     64.94 o 
  -2  12   4      490.02      492.94     45.56 o 
  -1  12   4        2.72       14.37     28.70 o 
   0  12   4       18.39       22.85     33.51 o 
   1  12   4       30.39       11.66     36.32 o 
   2  12   4      141.29       94.96     38.83 o 
   3  12   4       10.51       61.86     33.02 o 
   4  12   4      418.84      375.30     46.70 o 
   5  12   4      324.30      316.28     49.22 o 
   6  12   4      968.61     1033.27     55.79 o 
   7  12   4      718.97      641.33     62.97 o 
   8  12   4      511.22      460.37     58.26 o 
   9  12   4       10.66        0.02     43.66 o 
  10  12   4       15.49        0.02     47.25 o 
  11  12   4       24.35        0.02     42.62 o 
 -13  13   4      178.80      216.81     46.13 o 
 -12  13   4       14.69       24.66     39.18 o 
 -11  13   4      232.21      256.80     45.10 o 
 -10  13   4       32.92       57.35     34.52 o 
  -9  13   4      142.91      145.67     38.37 o 
  -8  13   4      261.60      278.95     42.79 o 
  -7  13   4        1.54        0.02     35.63 o 
  -6  13   4       10.31       17.16     18.13 o 
  -5  13   4        1.78        0.02     32.71 o 
  -4  13   4      329.57      311.62     42.60 o 
  -3  13   4      163.34      126.75     39.95 o 
  -2  13   4      129.04      112.43     24.20 o 
  -1  13   4      250.31      129.84     48.66 o 
   0  13   4       24.57       53.38     39.90 o 
   1  13   4      206.22      161.44     47.49 o 
   2  13   4       20.37       79.98     36.08 o 
   3  13   4      164.43      131.32     23.86 o 
   4  13   4      136.43      122.83     28.33 o 
   5  13   4       64.85       60.87     40.43 o 
   6  13   4       43.97       98.66     36.15 o 
   7  13   4      127.56      120.03     43.49 o 
   8  13   4      390.43      425.23     49.35 o 
   9  13   4       47.58       44.97     43.04 o 
  10  13   4       62.82       50.34     45.95 o 
 -11  14   4      107.60       58.68     50.83 o 
 -10  14   4        6.14        0.02     41.73 o 
  -9  14   4        5.69        0.02     36.56 o 
  -8  14   4      127.06       85.28     43.34 o 
  -7  14   4      448.61      489.41     52.58 o 
  -6  14   4       58.63       41.18     35.26 o 
  -5  14   4       16.61       21.54     31.73 o 
  -4  14   4      421.43      373.75     49.45 o 
  -3  14   4     2327.68     2310.04     83.62 o 
  -2  14   4     1464.35     1460.62     70.37 o 
  -1  14   4       12.80       31.33     34.13 o 
   0  14   4        1.03        5.40     37.83 o 
   1  14   4        4.79        1.36     37.34 o 
   2  14   4      303.15      438.00     49.19 o 
   3  14   4      858.40      887.03     68.59 o 
   4  14   4      152.85       65.13     49.19 o 
   5  14   4       14.85        0.02     38.04 o 
   6  14   4      228.00      207.13     29.52 o 
   7  14   4      723.54      894.04     68.36 o 
   8  14   4      196.56      260.45     34.93 o 
 -10  15   4       62.45       62.64     41.64 o 
  -9  15   4       24.18        0.02     41.44 o 
  -8  15   4        0.93        0.04     33.71 o 
  -7  15   4        0.12        4.55     38.12 o 
  -6  15   4       68.65       48.89     36.38 o 
  -5  15   4      100.82       88.75     38.24 o 
  -4  15   4       17.90       65.02     20.55 o 
  -3  15   4       43.22       52.52     40.57 o 
  -2  15   4      368.60      365.39     48.03 o 
  -1  15   4       36.89        0.02     41.90 o 
   0  15   4        6.23        0.02     46.99 o 
   1  15   4       12.24        0.02     44.98 o 
   2  15   4        1.34        0.02     39.76 o 
   3  15   4        7.38       32.38     26.02 o 
   4  15   4       10.29       42.14     37.16 o 
   5  15   4        0.19        0.02     40.99 o 
   6  15   4       39.91        0.02     47.45 o 
   7  15   4       57.57       10.16     51.81 o 
  -7  16   4      200.34      176.09     50.20 o 
  -6  16   4       48.68       59.08     41.24 o 
  -5  16   4       41.20        1.57     46.33 o 
  -4  16   4      369.22      440.19     53.34 o 
  -3  16   4      475.61      434.42     55.41 o 
  -2  16   4       48.02       41.21     40.88 o 
  -1  16   4       33.52        0.02     40.69 o 
   0  16   4       47.08        4.77     49.32 o 
   1  16   4      134.62      124.46     45.07 o 
   2  16   4      177.46      194.88     31.07 o 
   3  16   4      133.05      170.48     44.81 o 
   4  16   4       91.32       62.24     50.66 o 
  -2  17   4        6.76        4.95     33.91 o 
  -1  17   4        3.97        0.04     38.31 o 
 -19   1   5      217.45      214.17     52.13 o 
 -18   1   5      144.70      120.46     43.13 o 
 -17   1   5      248.66      216.33     45.16 o 
 -16   1   5      173.94      136.38     39.22 o 
 -15   1   5      651.83      833.19     50.05 o 
 -14   1   5      768.90      867.16     53.33 o 
 -13   1   5      178.80      241.94     29.53 o 
 -12   1   5        1.34        0.01     28.68 o 
 -11   1   5      277.41      328.52     31.06 o 
 -10   1   5      844.47      740.25     50.82 o 
  -9   1   5     2582.88     2473.86     72.04 o 
  -8   1   5     1073.24      984.43     42.39 o 
  -7   1   5      688.75      645.70     38.79 o 
  -6   1   5     1048.46      951.09     37.83 o 
  -5   1   5     1529.40     1390.95     44.05 o 
  -4   1   5     6086.09     6317.71     84.82 o 
  -3   1   5      521.16      461.98     30.42 o 
  -2   1   5      142.71       35.02     25.72 o 
  -1   1   5     5514.92     5846.53     76.35 o 
   0   1   5     4423.99     5288.48     64.69 o 
   1   1   5     3315.07     3852.82     55.70 o 
   2   1   5     4520.35     5223.00     65.59 o 
   3   1   5     3396.22     3504.67     56.88 o 
   4   1   5      717.72      734.63     28.40 o 
   5   1   5      766.70      652.33     27.17 o 
   6   1   5      389.65      382.44     23.71 o 
   7   1   5      213.39      207.87     19.18 o 
   8   1   5       37.83       26.32     27.69 o 
   9   1   5      149.87      196.31     22.44 o 
  10   1   5      396.64      439.12     28.72 o 
  11   1   5      144.49       77.82     39.47 o 
  12   1   5      524.97      480.09     33.96 o 
  13   1   5      861.19      784.70     44.40 o 
  14   1   5      446.00      499.57     36.61 o 
  15   1   5      320.50      274.76     36.06 o 
 -19   2   5       13.31       26.88     37.32 o 
 -18   2   5      109.63      144.69     37.29 o 
 -17   2   5       16.00       31.67     26.95 o 
 -16   2   5        0.36       21.81     31.08 o 
 -15   2   5       34.48       79.99     28.68 o 
 -14   2   5       64.68       61.68     18.28 o 
 -13   2   5       65.77       93.85     28.82 o 
 -12   2   5      163.85      181.26     30.31 o 
 -11   2   5      304.99      285.00     35.16 o 
 -10   2   5        0.71        0.01     26.82 o 
  -9   2   5      102.76       91.89     24.85 o 
  -8   2   5       30.46       22.64     24.34 o 
  -7   2   5     1199.21     1163.07     43.17 o 
  -6   2   5       79.53       58.40     23.32 o 
  -5   2   5      436.66      403.19     28.46 o 
  -4   2   5      275.07      260.85     26.71 o 
  -3   2   5      581.27      547.00     28.21 o 
  -2   2   5        0.05       10.44     17.58 o 
  -1   2   5       82.47      106.58     12.59 o 
   0   2   5     4056.19     4889.31     62.47 o 
   1   2   5      818.54      916.70     28.81 o 
   2   2   5       84.32       79.15     14.16 o 
   3   2   5       94.30       78.99     24.05 o 
   4   2   5       46.81       48.97     14.48 o 
   5   2   5      445.93      497.01     25.43 o 
   6   2   5      249.61      221.14     19.56 o 
   7   2   5      231.64      241.98     21.37 o 
   8   2   5        0.33       19.75     27.41 o 
   9   2   5        8.78       28.66     28.43 o 
  10   2   5      282.34      300.00     27.62 o 
  11   2   5       54.09       39.24     36.21 o 
  12   2   5       55.14       60.59     31.07 o 
  13   2   5       33.91       31.13     35.29 o 
  14   2   5       24.59        0.02     41.39 o 
  15   2   5       34.05       68.36     38.24 o 
 -19   3   5       83.95      142.25     40.09 o 
 -18   3   5      459.99      401.87     66.46 o 
 -17   3   5      255.95      199.41     53.34 o 
 -16   3   5       68.20       39.02     41.54 o 
 -15   3   5      189.07      227.84     43.66 o 
 -14   3   5     2351.23     2331.28     79.60 o 
 -13   3   5     1818.56     1872.43     71.71 o 
 -12   3   5       34.71       71.50     24.25 o 
 -11   3   5      313.86      214.80     40.31 o 
 -10   3   5       36.43        0.01     29.99 o 
  -9   3   5     4733.46     4815.19     97.43 o 
  -8   3   5     2677.20     2768.07     67.32 o 
  -7   3   5        2.27       11.26     18.29 o 
  -6   3   5       55.74       36.66     20.92 o 
  -5   3   5     3820.60     3418.15     62.41 o 
  -4   3   5     5798.51     4950.60     72.30 o 
  -3   3   5       59.18       52.24     19.07 o 
  -2   3   5     1204.03     1094.39     38.28 o 
  -1   3   5      169.23      193.16     14.43 o 
   0   3   5      774.92      772.68     26.69 o 
   1   3   5     1654.08     1599.80     37.16 o 
   2   3   5     1165.69     1274.46     34.52 o 
   3   3   5      400.58      424.94     22.77 o 
   4   3   5     1689.16     1763.01     41.62 o 
   5   3   5     6220.23     6181.48     80.52 o 
   6   3   5     2435.46     2414.68     52.58 o 
   7   3   5       64.93       40.37     30.61 o 
   8   3   5      882.48      899.98     36.83 o 
   9   3   5       98.28       37.83     35.10 o 
  10   3   5      696.78      657.48     35.94 o 
  11   3   5      382.78      377.41     29.78 o 
  12   3   5       50.66       40.11     34.36 o 
  13   3   5       67.17        0.02     40.68 o 
  14   3   5      334.35      360.56     36.25 o 
  15   3   5      724.23      820.35     50.28 o 
 -18   4   5      218.93      244.34     54.11 o 
 -17   4   5      414.69      513.65     46.02 o 
 -16   4   5      203.49      166.98     40.55 o 
 -15   4   5       23.17        0.02     34.32 o 
 -14   4   5      317.60      379.60     42.85 o 
 -13   4   5      203.28      152.97     39.02 o 
 -12   4   5      522.58      526.78     43.24 o 
 -11   4   5      136.60      115.90     29.69 o 
 -10   4   5      208.11      188.24     31.41 o 
  -9   4   5      239.70      193.62     31.13 o 
  -8   4   5     1361.77     1137.47     50.87 o 
  -7   4   5      240.66      255.44     27.22 o 
  -6   4   5      381.28      333.31     31.82 o 
  -5   4   5     2904.99     2873.98     61.54 o 
  -4   4   5      745.98      752.42     34.64 o 
  -3   4   5      599.85      691.79     34.81 o 
  -2   4   5        0.11        0.01     20.55 o 
  -1   4   5      766.04      767.37     25.47 o 
   0   4   5       63.84       21.00     26.84 o 
   1   4   5     1196.71     1322.56     35.39 o 
   2   4   5     2116.28     2177.70     45.57 o 
   3   4   5       62.78       71.39     15.33 o 
   4   4   5     1290.60     1352.10     38.47 o 
   5   4   5      269.76      308.48     23.73 o 
   6   4   5      120.82      106.33     22.83 o 
   7   4   5        9.24        0.01     35.48 o 
   8   4   5        8.48       27.94     25.90 o 
   9   4   5       28.72       49.13     17.24 o 
  10   4   5       13.95        0.01     39.03 o 
  11   4   5      500.12      518.56     33.41 o 
  12   4   5      134.78      188.75     24.74 o 
  13   4   5       13.04        0.02     38.80 o 
  14   4   5       98.58      167.08     29.03 o 
  15   4   5        7.16        0.02     46.26 o 
 -18   5   5      185.97      265.02     49.28 o 
 -17   5   5       50.89       49.35     39.85 o 
 -16   5   5       69.85        2.71     42.76 o 
 -15   5   5      197.18       95.24     50.39 o 
 -14   5   5     1232.31     1164.64     72.33 o 
 -13   5   5      559.43      573.72     47.25 o 
 -12   5   5      197.75      173.02     33.06 o 
 -11   5   5      182.52      122.28     34.38 o 
 -10   5   5       12.83        0.01     31.02 o 
  -9   5   5     2801.01     2628.17     80.90 o 
  -8   5   5     1410.57     1214.84     51.10 o 
  -7   5   5        3.54        0.01     24.08 o 
  -6   5   5      208.88      163.35     26.77 o 
  -5   5   5     3670.87     3315.83     77.68 o 
  -4   5   5     1320.96     1402.91     43.92 o 
  -3   5   5      658.36      700.40     35.02 o 
  -2   5   5       10.37        6.14     21.60 o 
  -1   5   5      690.02      836.06     32.39 o 
   0   5   5      441.64      478.59     25.08 o 
   1   5   5     2105.59     2466.37     48.12 o 
   2   5   5     1584.24     1715.46     45.62 o 
   3   5   5      483.29      502.48     26.54 o 
   4   5   5     3089.81     3288.09     61.86 o 
   5   5   5     5552.79     5770.41     80.85 o 
   6   5   5     3334.57     3301.56     65.76 o 
   7   5   5     1268.67     1300.88     44.28 o 
   8   5   5      315.00      360.49     29.56 o 
   9   5   5      298.43      365.70     26.99 o 
  10   5   5      601.83      694.29     38.09 o 
  11   5   5      369.10      367.36     33.61 o 
  12   5   5      148.65       71.31     47.03 o 
  13   5   5       49.95       47.86     40.18 o 
  14   5   5      253.94      263.39     30.76 o 
 -18   6   5       19.11       38.12     37.73 o 
 -17   6   5      275.46      286.15     53.78 o 
 -16   6   5        2.66        0.02     36.70 o 
 -15   6   5      869.00      893.11     65.64 o 
 -14   6   5     1292.60     1366.60     68.62 o 
 -13   6   5        9.72        0.01     37.91 o 
 -12   6   5       55.01       21.70     34.99 o 
 -11   6   5      647.08      626.49     47.97 o 
 -10   6   5      741.14      821.67     47.41 o 
  -9   6   5      224.41      211.81     35.40 o 
  -8   6   5     1524.61     1482.01     58.39 o 
  -7   6   5     2313.87     2348.97     63.73 o 
  -6   6   5      302.23      264.07     29.81 o 
  -5   6   5     2060.25     2068.74     60.96 o 
  -4   6   5        4.68        0.01     21.82 o 
  -3   6   5     2102.73     2064.68     52.51 o 
  -2   6   5       13.81        0.01     25.06 o 
  -1   6   5      401.32      376.92     22.60 o 
   0   6   5       59.10       30.81     31.66 o 
   1   6   5     1018.29     1044.03     34.78 o 
   2   6   5     2665.47     2992.27     58.03 o 
   3   6   5      635.75      710.42     40.35 o 
   4   6   5     2809.95     2836.11     61.38 o 
   5   6   5     2823.46     3414.87     62.51 o 
   6   6   5      283.12      319.43     27.12 o 
   7   6   5      152.87      142.81     35.91 o 
   8   6   5       25.78       18.86     32.46 o 
   9   6   5        1.47        0.01     35.26 o 
  10   6   5      489.14      468.84     36.04 o 
  11   6   5      608.98      633.84     59.74 o 
  12   6   5      590.82      614.33     39.20 o 
  13   6   5      107.94      164.39     25.51 o 
  14   6   5      257.97      377.38     36.09 o 
 -17   7   5       26.38        0.02     38.35 o 
 -16   7   5       47.71       40.42     39.48 o 
 -15   7   5      362.47      355.40     46.84 o 
 -14   7   5       76.80       82.95     32.91 o 
 -13   7   5       11.26        0.02     34.09 o 
 -12   7   5      493.78      503.76     46.84 o 
 -11   7   5      837.79      829.35     52.15 o 
 -10   7   5      600.90      638.23     45.32 o 
  -9   7   5      294.31      207.75     35.72 o 
  -8   7   5       99.11      109.78     31.14 o 
  -7   7   5       95.43       54.65     32.05 o 
  -6   7   5     1139.63     1037.91     48.35 o 
  -5   7   5      204.97      145.57     33.55 o 
  -4   7   5      393.57      417.85     35.70 o 
  -3   7   5      134.24      145.34     26.50 o 
  -2   7   5     2697.11     2410.25     64.13 o 
  -1   7   5     1707.26     1627.19     49.47 o 
   0   7   5      954.96     1119.02     38.04 o 
   1   7   5      615.03      674.95     29.85 o 
   2   7   5      539.91      639.77     30.97 o 
   3   7   5      560.38      529.70     46.23 o 
   4   7   5      143.62      154.90     19.67 o 
   5   7   5      873.04      863.91     38.10 o 
   6   7   5       52.73       53.66     28.68 o 
   7   7   5      302.09      329.67     26.96 o 
   8   7   5      210.79      234.52     25.77 o 
   9   7   5      638.73      682.92     37.53 o 
  10   7   5        1.41        0.02     38.00 o 
  11   7   5       39.02       26.46     38.62 o 
  12   7   5      168.09      137.78     28.36 o 
  13   7   5      139.60       94.75     52.61 o 
  14   7   5       83.09       52.13     41.23 o 
 -17   8   5       48.31       50.85     38.99 o 
 -16   8   5       47.84       17.96     39.66 o 
 -15   8   5       52.84       87.42     33.72 o 
 -14   8   5       29.70       42.60     32.67 o 
 -13   8   5      141.25       69.21     41.26 o 
 -12   8   5       15.34        0.02     31.79 o 
 -11   8   5      199.79      216.41     34.20 o 
 -10   8   5      140.17      132.96     34.57 o 
  -9   8   5        3.78        0.01     29.41 o 
  -8   8   5      811.31      835.81     46.16 o 
  -7   8   5        6.83       11.34     27.10 o 
  -6   8   5      410.46      433.97     35.74 o 
  -5   8   5       23.23       16.94     28.73 o 
  -4   8   5      245.94      270.11     29.93 o 
  -3   8   5      104.19      109.91     22.68 o 
  -2   8   5       27.46        0.01     26.46 o 
  -1   8   5       41.72       44.24     12.06 o 
   0   8   5      303.97      329.27     26.08 o 
   1   8   5     1810.55     1943.21     50.68 o 
   2   8   5       38.01        0.01     36.35 o 
   3   8   5       45.22       84.21     30.98 o 
   4   8   5      873.39      843.08     35.63 o 
   5   8   5        9.74       14.59     32.51 o 
   6   8   5       69.72       61.27     31.07 o 
   7   8   5      174.66      204.03     37.29 o 
   8   8   5      118.15       49.92     36.13 o 
   9   8   5       28.83        0.02     37.29 o 
  10   8   5        5.41        0.02     36.31 o 
  11   8   5       86.29       99.87     22.96 o 
  12   8   5       48.08        0.02     45.42 o 
  13   8   5       21.96       69.42     22.40 o 
 -16   9   5        1.85        7.79     34.29 o 
 -15   9   5        9.50        0.02     41.92 o 
 -14   9   5       32.27       61.31     33.67 o 
 -13   9   5       88.30       48.91     41.11 o 
 -12   9   5      236.93      247.77     40.50 o 
 -11   9   5      721.30      737.21     55.60 o 
 -10   9   5      258.59      223.00     39.56 o 
  -9   9   5      595.11      621.48     45.82 o 
  -8   9   5      799.47      748.47     50.89 o 
  -7   9   5       52.92       54.86     27.72 o 
  -6   9   5      631.99      539.89     39.07 o 
  -5   9   5       11.67       44.48     13.85 o 
  -4   9   5      686.58      638.85     38.48 o 
  -3   9   5     2469.47     2073.75     62.43 o 
  -2   9   5      454.75      374.72     31.09 o 
  -1   9   5     1292.82     1188.62     38.04 o 
   0   9   5     1417.62     1570.04     46.48 o 
   1   9   5      605.54      661.57     43.40 o 
   2   9   5      212.07      194.63     26.88 o 
   3   9   5      153.86      203.68     23.23 o 
   4   9   5       16.98       31.98     31.43 o 
   5   9   5      311.95      331.98     28.02 o 
   6   9   5      503.26      528.95     34.80 o 
   7   9   5      641.14      759.23     48.55 o 
   8   9   5      213.95      262.53     26.71 o 
   9   9   5      632.65      628.31     59.55 o 
  10   9   5      795.00      855.97     46.67 o 
  11   9   5      151.56      113.36     47.91 o 
  12   9   5      121.79      116.24     25.51 o 
 -15  10   5        9.15       13.85     37.98 o 
 -14  10   5        9.34       29.28     36.45 o 
 -13  10   5       10.19        0.02     35.77 o 
 -12  10   5        9.75       34.61     30.82 o 
 -11  10   5       73.65       42.08     38.31 o 
 -10  10   5      343.98      237.60     45.23 o 
  -9  10   5        9.15        0.02     32.11 o 
  -8  10   5      180.12      134.57     36.62 o 
  -7  10   5        1.41        0.01     30.00 o 
  -6  10   5      199.19      101.11     35.54 o 
  -5  10   5        8.48       32.20     26.09 o 
  -4  10   5        1.02       34.67     24.42 o 
  -3  10   5       40.83       36.25     25.40 o 
  -2  10   5      293.87      274.49     23.48 o 
  -1  10   5       73.95       93.98     23.55 o 
   0  10   5       32.31       29.91     37.46 o 
   1  10   5      494.97      509.54     35.63 o 
   2  10   5      256.89      310.55     36.48 o 
   3  10   5      153.65      226.66     25.85 o 
   4  10   5      111.85      128.73     37.32 o 
   5  10   5        0.39       20.13     32.14 o 
   6  10   5       23.87        8.65     38.43 o 
   7  10   5       10.48        1.29     34.00 o 
   8  10   5        0.61        0.02     40.27 o 
   9  10   5       19.65       39.97     33.10 o 
  10  10   5       97.59       42.07     52.00 o 
  11  10   5        3.00        0.02     44.84 o 
  12  10   5       90.37       75.25     44.41 o 
 -14  11   5      107.47       74.06     41.91 o 
 -13  11   5      312.69      309.53     51.06 o 
 -12  11   5      221.29      279.53     45.49 o 
 -11  11   5      240.91      173.60     47.13 o 
 -10  11   5       85.01      120.27     35.13 o 
  -9  11   5      162.84      132.14     37.44 o 
  -8  11   5       70.64       34.00     33.87 o 
  -7  11   5       72.52       17.21     15.15 o 
  -6  11   5      107.04       64.23     31.95 o 
  -5  11   5       62.23       38.15     32.01 o 
  -4  11   5      930.24      725.89     48.68 o 
  -3  11   5     1821.61     1560.22     62.83 o 
  -2  11   5      367.77      354.36     38.06 o 
  -1  11   5      540.21      573.02     45.01 o 
   0  11   5      390.48      453.69     32.70 o 
   1  11   5      288.41      187.60     53.03 o 
   2  11   5      107.07      135.46     40.05 o 
   3  11   5        1.90        0.01     37.82 o 
   4  11   5      260.63      275.21     28.94 o 
   5  11   5      804.24      763.91     58.83 o 
   6  11   5      832.90      904.72     56.69 o 
   7  11   5      337.11      415.48     33.47 o 
   8  11   5      213.85      319.00     41.20 o 
   9  11   5      330.14      349.77     49.36 o 
  10  11   5      440.28      503.74     41.09 o 
  11  11   5      184.53      105.02     57.09 o 
 -13  12   5       79.00       24.96     44.84 o 
 -12  12   5      170.94      146.90     49.44 o 
 -11  12   5       27.60       15.89     38.24 o 
 -10  12   5      696.49      705.55     58.70 o 
  -9  12   5       32.78       51.23     27.89 o 
  -8  12   5      178.10      182.62     35.48 o 
  -7  12   5      157.14      178.67     30.01 o 
  -6  12   5      199.29      140.90     41.07 o 
  -5  12   5      323.00      243.49     40.74 o 
  -4  12   5        1.37        5.97     27.85 o 
  -3  12   5      393.88      312.72     46.98 o 
  -2  12   5      451.16      466.80     45.19 o 
  -1  12   5      483.51      467.53     32.67 o 
   0  12   5      563.52      600.69     58.03 o 
   1  12   5      362.33      413.95     35.04 o 
   2  12   5      746.75      788.50     63.38 o 
   3  12   5       43.07        0.01     44.69 o 
   4  12   5       61.45       43.46     39.58 o 
   5  12   5      198.56      213.28     47.19 o 
   6  12   5       10.13        0.02     42.21 o 
   7  12   5       13.68       20.47     39.60 o 
   8  12   5       78.28       85.14     25.74 o 
   9  12   5      257.33      279.93     35.74 o 
  10  12   5       54.58       70.22     47.05 o 
 -12  13   5      274.36      253.38     59.39 o 
 -11  13   5      854.50      947.59     80.28 o 
 -10  13   5      449.60      389.97     58.27 o 
  -9  13   5        0.95       15.90     32.98 o 
  -8  13   5        1.77        0.02     28.72 o 
  -7  13   5      469.18      465.81     48.58 o 
  -6  13   5      622.61      615.02     53.28 o 
  -5  13   5       74.27       23.53     40.87 o 
  -4  13   5       34.04       15.46     36.25 o 
  -3  13   5      198.83      199.01     44.85 o 
  -2  13   5      771.60      752.03     55.98 o 
  -1  13   5      165.57      154.62     42.60 o 
   0  13   5       51.41        0.01     47.89 o 
   1  13   5       47.76       21.60     44.07 o 
   2  13   5       53.03        0.01     46.70 o 
   3  13   5      145.38      165.03     45.56 o 
   4  13   5      179.71      207.90     31.93 o 
   5  13   5        4.23        0.02     40.50 o 
   6  13   5        7.30        0.02     42.46 o 
   7  13   5      445.22      412.15     60.95 o 
   8  13   5      857.16      890.52     75.02 o 
 -11  14   5        1.86        0.04     37.05 o 
 -10  14   5        6.44        0.02     40.76 o 
  -9  14   5        3.90        0.02     44.97 o 
  -8  14   5        8.65        0.02     39.60 o 
  -7  14   5       11.76        0.02     40.69 o 
  -6  14   5        0.48        0.02     37.67 o 
  -5  14   5        0.36       39.45     33.58 o 
  -4  14   5        8.87       19.46     33.59 o 
  -3  14   5       68.67       34.44     41.21 o 
  -2  14   5        1.69        0.02     43.18 o 
  -1  14   5      298.87      245.49     47.74 o 
   0  14   5       24.38        4.29     46.34 o 
   1  14   5        0.09        0.02     44.37 o 
   2  14   5       10.15        0.02     48.78 o 
   3  14   5        0.36        0.02     41.49 o 
   4  14   5       41.80       76.52     39.02 o 
   5  14   5       18.73       67.50     35.90 o 
   6  14   5       13.75        0.02     51.05 o 
   7  14   5       25.77       13.35     46.85 o 
  -9  15   5        0.68       43.12     32.58 o 
  -8  15   5       13.07       46.73     30.53 o 
  -7  15   5      443.16      487.10     46.61 o 
  -6  15   5      308.44      291.26     51.55 o 
  -5  15   5       24.66        0.02     41.82 o 
  -4  15   5        1.17        0.02     40.68 o 
  -3  15   5      329.32      377.06     33.25 o 
  -2  15   5      654.52      693.03     59.39 o 
  -1  15   5      545.65      435.54     60.25 o 
   0  15   5       84.17      121.36     45.03 o 
   1  15   5      116.08      128.16     30.55 o 
   2  15   5      448.26      405.99     55.98 o 
   3  15   5      328.96      390.36     39.79 o 
   4  15   5      185.95      141.33     56.12 o 
   5  15   5        1.20        0.02     48.49 o 
  -5  16   5      112.24      110.91     44.91 o 
  -4  16   5       16.02       16.13     40.80 o 
  -3  16   5        0.90        0.02     39.65 o 
  -2  16   5        4.77       25.54     34.45 o 
  -1  16   5        0.05        0.02     38.83 o 
   0  16   5        3.24       52.90     41.56 o 
   1  16   5       43.87       83.05     24.86 o 
 -18   0   6        1.15       22.66     29.26 o 
 -17   0   6       30.63       18.39     35.86 o 
 -16   0   6      103.53       64.81     41.39 o 
 -15   0   6      503.90      659.24     54.94 o 
 -14   0   6      227.19      253.24     40.21 o 
 -13   0   6      400.49      483.30     45.83 o 
 -12   0   6     1113.77     1109.85     63.42 o 
 -11   0   6      313.86      370.29     39.00 o 
 -10   0   6       17.14        0.01     26.21 o 
  -9   0   6      283.38      264.33     32.29 o 
  -8   0   6       61.30       44.86     23.57 o 
  -7   0   6       26.33        7.57     21.28 o 
  -6   0   6      139.82      156.61     28.14 o 
  -5   0   6      584.52      533.57     31.55 o 
  -4   0   6     7774.20     8236.38    104.63 o 
  -3   0   6    10017.76    10531.13    114.01 o 
  -2   0   6     8146.39     8885.14    105.43 o 
  -1   0   6     6072.85     6253.94     86.96 o 
   0   0   6     2246.13     2399.11     48.94 o 
   1   0   6      824.78     1006.61     33.87 o 
   2   0   6       47.40       74.17     24.61 o 
   3   0   6      640.43      648.43     28.24 o 
   4   0   6       85.09       82.94     26.08 o 
   5   0   6      420.81      486.82     27.76 o 
   6   0   6     1625.95     1665.50     48.74 o 
   7   0   6     1609.57     1543.91     49.84 o 
   8   0   6       99.12       94.83     21.63 o 
   9   0   6       24.84       15.21     28.26 o 
  10   0   6       38.27        0.02     32.78 o 
  11   0   6       55.82       65.05     20.00 o 
  12   0   6      681.01      666.35     41.88 o 
  13   0   6      595.37      598.65     40.51 o 
  14   0   6      420.97      408.48     43.13 o 
 -18   1   6       14.26        0.02     37.01 o 
 -17   1   6        0.81        0.02     35.51 o 
 -16   1   6        7.07       13.26     30.24 o 
 -15   1   6       18.84        0.02     33.87 o 
 -14   1   6       37.21       25.51     30.94 o 
 -13   1   6        0.55       26.05     25.77 o 
 -12   1   6      103.79      123.19     31.07 o 
 -11   1   6       95.73       93.73     31.55 o 
 -10   1   6       12.06       42.36     21.83 o 
  -9   1   6        0.66       36.63     19.49 o 
  -8   1   6       34.77        0.01     28.05 o 
  -7   1   6      276.37      220.97     29.41 o 
  -6   1   6        0.46        0.01     22.65 o 
  -5   1   6       71.53       46.74     24.59 o 
  -4   1   6      299.17      272.53     33.35 o 
  -3   1   6      844.79      890.77     39.50 o 
  -2   1   6      274.64      168.88     30.47 o 
  -1   1   6       60.62       53.41     17.77 o 
   0   1   6       55.59       27.67     27.99 o 
   1   1   6        0.23       28.18     21.51 o 
   2   1   6        4.19        3.23     22.59 o 
   3   1   6        3.26        7.57     23.16 o 
   4   1   6       76.23       83.53     17.91 o 
   5   1   6      411.13      388.60     29.29 o 
   6   1   6        5.70       35.92     23.92 o 
   7   1   6      506.68      443.16     29.75 o 
   8   1   6      791.01      675.95     36.67 o 
   9   1   6       26.38       31.72     30.78 o 
  10   1   6       46.99       22.61     31.98 o 
  11   1   6       19.92        0.02     39.86 o 
  12   1   6        9.16        0.02     43.25 o 
  13   1   6        5.59       16.81     32.83 o 
  14   1   6        8.52        0.02     41.72 o 
 -18   2   6      129.37      152.35     43.63 o 
 -17   2   6      182.01      182.70     46.42 o 
 -16   2   6       94.84      130.95     38.90 o 
 -15   2   6      110.12       58.77     37.24 o 
 -14   2   6      255.82      259.78     43.19 o 
 -13   2   6     1609.90     1677.62     75.29 o 
 -12   2   6     2680.85     2787.86     91.20 o 
 -11   2   6      306.48      225.72     37.44 o 
 -10   2   6      198.59      100.54     31.92 o 
  -9   2   6        2.18        3.46     23.28 o 
  -8   2   6     1734.69     1894.48     58.55 o 
  -7   2   6      625.64      639.54     37.41 o 
  -6   2   6      127.63      212.51     25.34 o 
  -5   2   6       23.95       63.67     18.56 o 
  -4   2   6     3036.64     2950.68     60.54 o 
  -3   2   6     5999.60     6397.66     88.55 o 
  -2   2   6     1329.76     1297.60     46.59 o 
  -1   2   6      219.05      196.37     27.98 o 
   0   2   6       34.10        0.01     29.30 o 
   1   2   6      270.60      301.94     21.24 o 
   2   2   6      429.10      437.55     24.85 o 
   3   2   6       52.67       43.19     15.15 o 
   4   2   6        2.10       26.51     21.10 o 
   5   2   6      240.30      259.44     23.53 o 
   6   2   6     3214.10     3145.90     64.61 o 
   7   2   6     1084.21     1198.17     43.27 o 
   8   2   6        4.76        0.01     34.73 o 
   9   2   6        2.19        0.04     15.79 o 
  10   2   6      142.86      112.83     26.30 o 
  11   2   6      461.94      413.36     33.13 o 
  12   2   6      208.51      218.85     26.89 o 
  13   2   6      136.79      132.48     30.21 o 
  14   2   6       64.68       88.49     22.86 o 
 -18   3   6       41.33       18.49     39.95 o 
 -17   3   6       89.78       99.70     40.59 o 
 -16   3   6      203.84      171.95     49.32 o 
 -15   3   6      188.34      200.41     37.59 o 
 -14   3   6       18.80        0.02     34.04 o 
 -13   3   6      163.37      168.62     39.65 o 
 -12   3   6      172.15      232.01     33.21 o 
 -11   3   6       41.36       24.73     30.08 o 
 -10   3   6      327.30      241.17     41.47 o 
  -9   3   6      287.76      232.90     36.87 o 
  -8   3   6       26.87       33.83     15.72 o 
  -7   3   6       22.78       17.00     13.05 o 
  -6   3   6      763.76      677.94     47.75 o 
  -5   3   6      371.97      359.65     30.11 o 
  -4   3   6        0.95        0.01     22.66 o 
  -3   3   6      108.90      139.64     25.19 o 
  -2   3   6       20.90        0.01     25.87 o 
  -1   3   6       35.51        4.42     24.59 o 
   0   3   6      457.17      514.12     26.54 o 
   1   3   6        0.04        8.93     26.06 o 
   2   3   6      163.80      190.44     19.37 o 
   3   3   6      687.91      690.68     29.33 o 
   4   3   6        0.28        0.01     31.52 o 
   5   3   6      259.44      205.77     23.34 o 
   6   3   6        2.83        0.01     30.18 o 
   7   3   6       76.37       29.71     35.79 o 
   8   3   6      100.22      104.05     35.63 o 
   9   3   6        6.84        0.01     38.15 o 
  10   3   6       37.96       59.08     31.09 o 
  11   3   6        2.35        0.02     36.15 o 
  12   3   6       71.66       63.25     22.90 o 
  13   3   6      166.53       31.17     50.99 o 
  14   3   6        7.52       36.58     39.41 o 
 -18   4   6      364.61      353.81     62.74 o 
 -17   4   6      422.68      530.48     62.88 o 
 -16   4   6      148.49      118.57     44.59 o 
 -15   4   6       20.82       38.80     28.33 o 
 -14   4   6      307.27      358.41     46.02 o 
 -13   4   6     1682.81     1993.66     73.85 o 
 -12   4   6     1520.12     1470.99     69.43 o 
 -11   4   6      212.73      274.61     38.19 o 
 -10   4   6     1071.27     1207.43     57.52 o 
  -9   4   6      148.35      149.18     36.30 o 
  -8   4   6     2767.12     2778.59     78.42 o 
  -7   4   6     1138.64     1130.24     46.25 o 
  -6   4   6      122.79      150.76     26.45 o 
  -5   4   6      142.96      138.92     26.67 o 
  -4   4   6     1805.85     1902.93     54.32 o 
  -3   4   6     6088.14     5808.24     89.79 o 
  -2   4   6      366.39      395.37     29.41 o 
  -1   4   6      312.53      383.48     30.19 o 
   0   4   6      133.94      135.68     22.89 o 
   1   4   6     1899.26     2112.28     48.06 o 
   2   4   6     4028.80     4019.24     68.89 o 
   3   4   6     1154.15     1145.88     41.44 o 
   4   4   6        5.26        0.01     34.48 o 
   5   4   6     1318.45     1241.05     40.63 o 
   6   4   6     2786.68     2647.90     60.01 o 
   7   4   6      628.61      584.49     33.19 o 
   8   4   6        2.13        0.01     37.46 o 
   9   4   6       11.06        0.02     33.43 o 
  10   4   6      521.60      547.54     33.51 o 
  11   4   6      613.86      533.97     39.26 o 
  12   4   6      253.53      179.85     50.86 o 
  13   4   6       25.50       48.78     22.89 o 
 -18   5   6      215.38      311.47     45.88 o 
 -17   5   6      136.49      102.08     45.24 o 
 -16   5   6      489.37      617.87     56.04 o 
 -15   5   6       72.28       58.33     40.08 o 
 -14   5   6       47.63        2.50     38.73 o 
 -13   5   6      570.65      473.23     51.74 o 
 -12   5   6        0.16        0.02     29.07 o 
 -11   5   6      386.77      328.46     40.11 o 
 -10   5   6     1346.39     1300.76     66.38 o 
  -9   5   6      450.93      407.79     43.12 o 
  -8   5   6       35.76       10.88     29.56 o 
  -7   5   6     1743.74     1747.61     63.41 o 
  -6   5   6     2774.02     2381.42     77.66 o 
  -5   5   6      172.87      117.28     31.69 o 
  -4   5   6     1515.31     1508.91     51.93 o 
  -3   5   6        0.17        0.79     21.33 o 
  -2   5   6     1434.95     1206.48     50.15 o 
  -1   5   6        0.48        0.01     24.98 o 
   0   5   6     3579.91     4191.40     81.23 o 
   1   5   6      882.55      853.37     36.49 o 
   2   5   6     1575.04     1578.26     45.45 o 
   3   5   6       98.85      100.17     33.62 o 
   4   5   6        1.09        0.01     31.28 o 
   5   5   6      808.11      859.71     37.59 o 
   6   5   6       80.60       79.77     36.15 o 
   7   5   6      904.41      916.18     39.15 o 
   8   5   6      368.55      403.53     28.92 o 
   9   5   6       79.38       72.06     36.57 o 
  10   5   6      145.23      115.58     25.18 o 
  11   5   6       35.20        0.02     38.81 o 
  12   5   6      231.99      203.18     31.32 o 
  13   5   6      136.42      227.78     29.05 o 
 -17   6   6      123.04       75.43     45.90 o 
 -16   6   6       71.15       71.01     45.35 o 
 -15   6   6      172.68      139.26     47.54 o 
 -14   6   6      257.97      170.15     52.07 o 
 -13   6   6       47.68       41.41     33.45 o 
 -12   6   6      230.34      212.33     41.98 o 
 -11   6   6      377.36      406.28     40.04 o 
 -10   6   6      518.61      477.93     47.75 o 
  -9   6   6      349.28      423.14     36.73 o 
  -8   6   6      249.44      240.25     38.51 o 
  -7   6   6      934.75     1002.31     47.80 o 
  -6   6   6       66.92       65.91     28.23 o 
  -5   6   6      512.17      445.82     41.72 o 
  -4   6   6     1106.69     1061.51     46.23 o 
  -3   6   6      214.71      172.54     32.55 o 
  -2   6   6      953.50      756.65     43.52 o 
  -1   6   6     1380.83     1317.43     49.97 o 
   0   6   6      929.26     1076.21     49.81 o 
   1   6   6      408.87      517.00     27.83 o 
   2   6   6      743.58      777.05     47.28 o 
   3   6   6      617.83      698.69     35.08 o 
   4   6   6      573.50      563.06     31.33 o 
   5   6   6      227.46      227.63     23.26 o 
   6   6   6      951.21      853.00     38.19 o 
   7   6   6      435.84      367.39     32.82 o 
   8   6   6      419.18      409.26     33.12 o 
   9   6   6      392.65      368.10     34.06 o 
  10   6   6       24.14       69.38     21.20 o 
  11   6   6      189.37      209.95     27.20 o 
  12   6   6      201.70      237.90     28.58 o 
  13   6   6      185.97      205.43     31.35 o 
 -17   7   6       24.33       28.53     39.40 o 
 -16   7   6      259.28      267.64     53.05 o 
 -15   7   6        0.52        0.04     29.93 o 
 -14   7   6       40.64       50.79     35.32 o 
 -13   7   6      217.04      202.81     38.24 o 
 -12   7   6       21.40        0.02     33.14 o 
 -11   7   6        2.31       25.96     14.33 o 
 -10   7   6      289.42      307.29     39.24 o 
  -9   7   6      218.01      212.26     35.35 o 
  -8   7   6       87.12       97.72     31.81 o 
  -7   7   6      757.23      697.51     49.10 o 
  -6   7   6     1454.87     1448.70     61.52 o 
  -5   7   6      229.33      110.60     36.75 o 
  -4   7   6      882.96      897.40     45.70 o 
  -3   7   6       51.39       38.53     27.52 o 
  -2   7   6      254.13      209.86     30.59 o 
  -1   7   6       33.33       11.78     25.53 o 
   0   7   6     1643.23     1784.37     47.90 o 
   1   7   6      487.37      486.31     30.69 o 
   2   7   6        7.33        0.01     31.19 o 
   3   7   6        8.17        0.01     35.02 o 
   4   7   6       45.10        0.01     34.69 o 
   5   7   6      363.68      336.64     45.71 o 
   6   7   6        6.90        0.02     30.29 o 
   7   7   6       41.02       54.63     30.11 o 
   8   7   6      122.58      112.59     42.59 o 
   9   7   6       53.98       41.92     34.77 o 
  10   7   6       24.06       61.59     30.82 o 
  11   7   6       26.70       15.18     34.61 o 
  12   7   6       63.44       72.43     41.82 o 
 -16   8   6       89.53       83.58     42.22 o 
 -15   8   6       28.79       90.92     32.19 o 
 -14   8   6       99.69       33.43     42.35 o 
 -13   8   6       22.69       62.30     28.64 o 
 -12   8   6       22.93        0.02     34.04 o 
 -11   8   6      257.66      308.66     41.13 o 
 -10   8   6     1518.56     1474.61     69.47 o 
  -9   8   6      173.94      201.20     37.06 o 
  -8   8   6      243.30      162.49     36.60 o 
  -7   8   6      471.21      580.67     43.81 o 
  -6   8   6      213.87      280.86     35.44 o 
  -5   8   6       56.86       34.42     28.58 o 
  -4   8   6      493.55      581.84     37.46 o 
  -3   8   6        4.00        0.01     26.52 o 
  -2   8   6      827.26      840.30     44.29 o 
  -1   8   6     1605.93     1373.03     52.54 o 
   0   8   6      637.33      801.14     35.14 o 
   1   8   6      160.53      163.73     37.93 o 
   2   8   6        9.48        0.01     36.94 o 
   3   8   6      186.65      152.53     38.45 o 
   4   8   6        3.01        0.01     38.35 o 
   5   8   6        8.55       27.76     30.25 o 
   6   8   6        2.58        0.02     32.19 o 
   7   8   6      219.66      136.88     44.78 o 
   8   8   6      502.86      422.39     34.22 o 
   9   8   6      346.32      391.17     31.52 o 
  10   8   6      117.06       44.54     45.27 o 
  11   8   6      193.12      167.93     44.30 o 
  12   8   6      154.09      122.87     45.89 o 
 -15   9   6       32.38        0.02     39.71 o 
 -14   9   6        0.20        0.02     40.51 o 
 -13   9   6       23.13        0.02     34.65 o 
 -12   9   6       47.12       47.91     34.35 o 
 -11   9   6       48.98        0.02     38.17 o 
 -10   9   6       30.25       25.80     31.34 o 
  -9   9   6      135.93      116.78     35.57 o 
  -8   9   6        0.71        0.01     31.48 o 
  -7   9   6        3.38        0.01     31.85 o 
  -6   9   6      567.87      540.44     40.67 o 
  -5   9   6      243.12      234.48     38.40 o 
  -4   9   6       20.39        6.20     31.66 o 
  -3   9   6        0.30        0.01     30.32 o 
  -2   9   6        1.72        0.01     26.19 o 
  -1   9   6        0.03       30.03     22.66 o 
   0   9   6       39.29       70.72     20.14 o 
   1   9   6      208.80      136.01     42.72 o 
   2   9   6        2.71        0.01     35.67 o 
   3   9   6      309.53      321.02     28.86 o 
   4   9   6        4.72       15.24     35.40 o 
   5   9   6      305.39      260.58     45.30 o 
   6   9   6       49.57       12.70     34.32 o 
   7   9   6        6.28        0.02     39.85 o 
   8   9   6       41.53       65.54     33.79 o 
   9   9   6       33.01       52.80     32.33 o 
  10   9   6       29.82        0.02     42.56 o 
  11   9   6        5.75        0.02     46.74 o 
 -15  10   6       27.62       28.83     33.52 o 
 -14  10   6        5.28       53.53     32.62 o 
 -13  10   6      120.07       74.61     43.66 o 
 -12  10   6       17.61        0.02     38.50 o 
 -11  10   6       12.33        0.02     35.71 o 
 -10  10   6      109.02       84.70     37.20 o 
  -9  10   6      571.97      616.13     59.67 o 
  -8  10   6     1013.42     1181.70     60.71 o 
  -7  10   6      915.99      950.73     56.95 o 
  -6  10   6      188.47      121.79     41.52 o 
  -5  10   6      232.20      221.92     40.25 o 
  -4  10   6      241.49      220.84     39.22 o 
  -3  10   6      588.10      600.36     45.95 o 
  -2  10   6      355.08      381.75     35.42 o 
  -1  10   6      410.09      444.31     28.88 o 
   0  10   6      763.80      759.85     55.67 o 
   1  10   6     1957.53     2203.58     76.92 o 
   2  10   6     1522.19     1525.92     68.53 o 
   3  10   6      432.10      459.97     32.23 o 
   4  10   6      184.75      164.62     42.87 o 
   5  10   6      181.68      112.43     41.82 o 
   6  10   6       85.44       99.17     21.91 o 
   7  10   6      135.61      145.85     41.70 o 
   8  10   6      255.30      232.23     31.67 o 
   9  10   6       79.58        7.68     45.46 o 
  10  10   6      619.50      821.02     56.55 o 
 -14  11   6      108.84      102.91     46.72 o 
 -13  11   6       68.57       57.07     44.09 o 
 -12  11   6       20.00        1.48     37.29 o 
 -11  11   6       33.61       18.64     33.71 o 
 -10  11   6      157.49      102.48     40.47 o 
  -9  11   6      267.67      283.46     45.77 o 
  -8  11   6       93.36       84.18     34.13 o 
  -7  11   6      101.50       76.78     37.78 o 
  -6  11   6      331.81      371.48     43.70 o 
  -5  11   6      302.76      350.30     41.14 o 
  -4  11   6      240.40      120.30     43.94 o 
  -3  11   6        4.66       46.06     28.41 o 
  -2  11   6      123.60      101.57     39.27 o 
  -1  11   6      130.31      100.86     24.34 o 
   0  11   6      309.56      362.89     31.59 o 
   1  11   6      512.92      695.64     53.37 o 
   2  11   6      489.79      463.16     56.82 o 
   3  11   6      263.93      281.09     29.20 o 
   4  11   6       14.42        0.01     41.75 o 
   5  11   6      118.37      126.33     39.13 o 
   6  11   6       17.39        0.02     41.81 o 
   7  11   6        0.03        5.93     39.91 o 
   8  11   6        1.65       41.76     33.78 o 
   9  11   6       37.29       71.12     41.01 o 
 -13  12   6        5.48       13.04     35.99 o 
 -12  12   6       21.93       56.62     31.29 o 
 -11  12   6       38.98       73.05     34.97 o 
 -10  12   6      437.67      592.45     50.67 o 
  -9  12   6      836.51      815.81     66.77 o 
  -8  12   6      369.49      436.74     45.12 o 
  -7  12   6      351.05      300.16     54.39 o 
  -6  12   6      589.32      569.23     54.20 o 
  -5  12   6      274.30      204.69     44.47 o 
  -4  12   6       15.07        0.02     36.34 o 
  -3  12   6      526.14      460.60     45.63 o 
  -2  12   6       10.28        0.02     38.60 o 
  -1  12   6        7.95        0.02     35.49 o 
   0  12   6       63.60       42.89     43.36 o 
   1  12   6      607.89      703.02     39.63 o 
   2  12   6      120.88      123.33     25.36 o 
   3  12   6      337.19      387.14     49.54 o 
   4  12   6      591.15      502.39     60.80 o 
   5  12   6      125.62       99.07     46.02 o 
   6  12   6        9.95        0.02     40.23 o 
   7  12   6       66.55        0.02     54.92 o 
   8  12   6      160.42      133.80     50.34 o 
 -11  13   6       90.11      122.93     42.98 o 
 -10  13   6       38.32       84.77     37.28 o 
  -9  13   6       49.07       79.06     42.24 o 
  -8  13   6        9.75        0.02     39.63 o 
  -7  13   6      169.97      156.94     42.20 o 
  -6  13   6      100.67       50.83     41.06 o 
  -5  13   6       69.40       33.35     40.12 o 
  -4  13   6      124.49      179.88     37.87 o 
  -3  13   6       75.37       77.70     40.82 o 
  -2  13   6      427.55      442.49     48.23 o 
  -1  13   6       74.15       80.92     36.77 o 
   0  13   6      103.86      109.81     28.20 o 
   1  13   6      228.99      277.70     31.39 o 
   2  13   6       66.76       30.25     46.47 o 
   3  13   6        0.02        0.02     46.23 o 
   4  13   6      270.89      239.53     54.92 o 
   5  13   6       67.51       46.49     48.77 o 
   6  13   6       32.19        0.02     50.73 o 
   7  13   6      144.77      170.96     51.77 o 
  -9  14   6      429.93      392.17     59.59 o 
  -8  14   6        7.29       36.25     34.29 o 
  -7  14   6       75.57       46.21     43.02 o 
  -6  14   6      665.50      568.60     70.54 o 
  -5  14   6      441.09      475.31     48.72 o 
  -4  14   6       16.83       41.26     34.18 o 
  -3  14   6      129.90       89.31     45.38 o 
  -2  14   6       86.07       64.35     36.24 o 
  -1  14   6      566.53      702.14     40.78 o 
   0  14   6      560.96      674.46     63.76 o 
   1  14   6      110.69       79.89     46.65 o 
   2  14   6       50.67        0.02     46.86 o 
   3  14   6      303.92      277.70     55.24 o 
   4  14   6      783.25      871.26     72.87 o 
   5  14   6       60.85       74.51     47.56 o 
  -7  15   6       54.79       82.37     36.83 o 
  -6  15   6       79.83       93.53     23.19 o 
  -5  15   6        0.52       11.76     19.62 o 
  -4  15   6       16.58       42.14     20.64 o 
  -3  15   6        0.58        0.02     37.26 o 
  -2  15   6        0.13        0.02     38.11 o 
  -1  15   6       10.38        0.02     44.71 o 
   0  15   6        1.42       16.42     43.45 o 
   1  15   6        0.51        0.02     44.74 o 
   2  15   6       32.57       86.26     23.28 o 
 -18   1   7       18.48       44.19     35.57 o 
 -17   1   7      110.45      152.90     40.20 o 
 -16   1   7        4.70       22.34     29.16 o 
 -15   1   7       17.68        0.02     37.78 o 
 -14   1   7       84.18       52.00     34.18 o 
 -13   1   7       11.19        0.01     35.32 o 
 -12   1   7      409.10      434.68     36.39 o 
 -11   1   7     1764.58     1508.33     77.32 o 
 -10   1   7     1368.96     1026.24     63.89 o 
  -9   1   7       15.89        0.95     26.60 o 
  -8   1   7       19.84       17.27     22.06 o 
  -7   1   7      497.94      292.23     42.09 o 
  -6   1   7      912.42      962.97     42.63 o 
  -5   1   7      891.13      887.22     43.40 o 
  -4   1   7     1460.15     1332.93     50.41 o 
  -3   1   7      803.17      691.76     42.02 o 
  -2   1   7     4932.25     4408.50     83.62 o 
  -1   1   7     4030.02     3811.59     78.63 o 
   0   1   7      103.99       48.94     34.32 o 
   1   1   7        6.15        0.01     28.44 o 
   2   1   7       17.42        0.01     28.37 o 
   3   1   7      699.71      662.07     31.59 o 
   4   1   7      374.09      356.85     28.18 o 
   5   1   7      161.70      141.62     22.01 o 
   6   1   7        1.58        0.01     36.44 o 
   7   1   7     1097.78     1078.34     46.19 o 
   8   1   7     1153.18     1108.06     47.03 o 
   9   1   7      472.00      417.89     31.67 o 
  10   1   7      360.31      325.59     32.58 o 
  11   1   7      252.14      248.45     31.48 o 
  12   1   7      207.64      172.22     28.98 o 
  13   1   7      145.29       91.07     26.54 o 
 -18   2   7       23.95        0.02     41.25 o 
 -17   2   7        1.86        8.96     33.94 o 
 -16   2   7       41.84      119.54     32.53 o 
 -15   2   7       30.00       43.69     33.30 o 
 -14   2   7       33.62       28.73     32.65 o 
 -13   2   7      309.98      291.63     45.38 o 
 -12   2   7        8.48        0.01     34.74 o 
 -11   2   7      510.43      559.49     50.89 o 
 -10   2   7       12.30       10.12     26.79 o 
  -9   2   7      136.18       99.38     31.01 o 
  -8   2   7       18.76       21.22     24.11 o 
  -7   2   7        0.57        0.01     25.41 o 
  -6   2   7      310.36      281.19     33.46 o 
  -5   2   7       60.29       11.00     28.72 o 
  -4   2   7     1370.75     1391.10     46.86 o 
  -3   2   7      423.26      349.06     35.77 o 
  -2   2   7      422.57      299.43     34.18 o 
  -1   2   7       14.94       13.59     23.95 o 
   0   2   7      129.58      182.33     30.92 o 
   1   2   7       42.94        5.61     32.05 o 
   2   2   7      186.56      186.89     24.37 o 
   3   2   7       46.97       51.81     30.25 o 
   4   2   7      112.84      106.63     20.84 o 
   5   2   7      137.13      181.63     21.49 o 
   6   2   7        9.10       15.75     33.43 o 
   7   2   7      135.86      122.44     22.92 o 
   8   2   7      279.98      230.56     26.60 o 
   9   2   7       28.22        0.02     37.13 o 
  10   2   7       10.02        0.02     38.15 o 
  11   2   7        0.10        0.02     36.87 o 
  12   2   7       47.39       45.78     38.64 o 
  13   2   7        5.37        0.04     37.51 o 
 -18   3   7      114.22      174.95     46.21 o 
 -17   3   7      266.67      217.66     56.02 o 
 -16   3   7      312.82      415.69     49.15 o 
 -15   3   7       11.22        0.02     31.90 o 
 -14   3   7       22.15        0.02     35.96 o 
 -13   3   7      189.88      189.52     43.71 o 
 -12   3   7      872.67      839.22     67.83 o 
 -11   3   7     1064.43     1157.09     60.94 o 
 -10   3   7       60.12       79.69     32.84 o 
  -9   3   7       84.94      100.56     33.46 o 
  -8   3   7      313.30      286.85     43.29 o 
  -7   3   7     2779.83     2777.12     78.74 o 
  -6   3   7       35.57        0.01     28.97 o 
  -5   3   7      742.09      593.17     46.73 o 
  -4   3   7      162.55      139.87     34.16 o 
  -3   3   7     1086.68      987.43     50.07 o 
  -2   3   7     3480.41     3484.05     74.85 o 
  -1   3   7     1420.41     1282.57     50.64 o 
   0   3   7        1.97       17.91     29.05 o 
   1   3   7       40.37       25.79     33.04 o 
   2   3   7     1984.38     2044.12     57.85 o 
   3   3   7     2029.46     2133.85     57.88 o 
   4   3   7       31.84       30.33     32.39 o 
   5   3   7      308.19      272.29     26.14 o 
   6   3   7      176.88      257.38     23.60 o 
   7   3   7     1332.65     1282.10     50.55 o 
   8   3   7      838.58      775.10     43.65 o 
   9   3   7       78.15       54.40     26.32 o 
  10   3   7      141.70      141.52     24.22 o 
  11   3   7      563.56      525.39     40.93 o 
  12   3   7      369.73      347.62     36.13 o 
 -17   4   7       91.28      141.27     41.26 o 
 -16   4   7       14.31       57.92     36.63 o 
 -15   4   7      171.02      188.70     41.43 o 
 -14   4   7        4.22        0.02     34.37 o 
 -13   4   7        2.21        0.02     34.23 o 
 -12   4   7        0.16        0.02     30.30 o 
 -11   4   7       25.65       16.68     32.52 o 
 -10   4   7      297.04      287.17     39.08 o 
  -9   4   7       42.61       62.92     29.97 o 
  -8   4   7     1055.14      894.87     58.82 o 
  -7   4   7       55.28       29.22     33.08 o 
  -6   4   7       89.90       67.96     32.39 o 
  -5   4   7      376.35      416.06     36.90 o 
  -4   4   7      237.54      240.85     33.86 o 
  -3   4   7       73.65       55.36     26.84 o 
  -2   4   7       64.99       20.30     30.49 o 
  -1   4   7     1154.61     1180.76     49.60 o 
   0   4   7        0.28       39.95     30.36 o 
   1   4   7     1227.95     1368.55     45.67 o 
   2   4   7      227.64      276.42     26.00 o 
   3   4   7      404.19      438.31     29.69 o 
   4   4   7      562.08      574.75     31.06 o 
   5   4   7      448.39      430.14     30.52 o 
   6   4   7       18.58        3.47     33.01 o 
   7   4   7       51.81       93.53     19.72 o 
   8   4   7      130.04       82.64     41.32 o 
   9   4   7       29.99        0.02     38.57 o 
  10   4   7      127.09       92.45     47.56 o 
  11   4   7      322.78      440.58     33.98 o 
  12   4   7       11.10        0.02     45.81 o 
 -17   5   7       83.02      115.96     46.59 o 
 -16   5   7      112.36       39.95     48.55 o 
 -15   5   7      100.66      119.02     36.64 o 
 -14   5   7        1.95       13.27     31.11 o 
 -13   5   7      157.14      176.48     41.24 o 
 -12   5   7      693.35      940.07     50.60 o 
 -11   5   7      770.62      794.35     60.07 o 
 -10   5   7      340.52      256.30     44.99 o 
  -9   5   7      605.27      583.95     46.64 o 
  -8   5   7      292.76      210.48     44.66 o 
  -7   5   7     2223.59     2320.84     75.41 o 
  -6   5   7      806.45      802.70     48.26 o 
  -5   5   7        1.74       30.83     22.94 o 
  -4   5   7       98.82       79.11     30.18 o 
  -3   5   7      807.78      770.13     46.52 o 
  -2   5   7      989.61      877.23     50.32 o 
  -1   5   7      895.82      917.66     35.91 o 
   0   5   7      459.87      441.64     47.61 o 
   1   5   7      103.81       99.49     21.19 o 
   2   5   7     1776.83     1866.10     55.11 o 
   3   5   7     1343.89     1374.59     44.62 o 
   4   5   7      390.02      377.57     29.21 o 
   5   5   7       31.38       35.25     33.55 o 
   6   5   7      347.29      313.50     29.93 o 
   7   5   7      759.96      721.17     39.35 o 
   8   5   7      512.14      593.91     36.52 o 
   9   5   7      201.59      222.03     26.51 o 
  10   5   7      219.97      188.13     30.01 o 
  11   5   7      233.51      210.23     32.16 o 
  12   5   7      245.88      249.28     33.52 o 
 -16   6   7        9.38       45.56     32.22 o 
 -15   6   7      192.66      158.47     50.93 o 
 -14   6   7       35.49       28.76     34.94 o 
 -13   6   7      217.70      258.28     39.52 o 
 -12   6   7       46.37       83.52     32.90 o 
 -11   6   7       68.81      112.26     30.07 o 
 -10   6   7      114.82       91.53     37.42 o 
  -9   6   7       38.32       55.98     29.87 o 
  -8   6   7     1107.50     1045.15     59.64 o 
  -7   6   7       79.50       36.99     33.86 o 
  -6   6   7      488.27      578.22     39.62 o 
  -5   6   7      731.46      629.73     50.45 o 
  -4   6   7       12.04        0.01     26.09 o 
  -3   6   7      129.23      127.70     31.30 o 
  -2   6   7      107.40      133.25     17.76 o 
  -1   6   7      309.36      328.48     36.39 o 
   0   6   7      796.47      874.36     38.32 o 
   1   6   7     5310.87     5541.15     88.46 o 
   2   6   7     1737.89     1781.71     53.37 o 
   3   6   7      210.77      127.99     44.80 o 
   4   6   7      473.08      370.34     31.17 o 
   5   6   7        5.30       48.40     29.17 o 
   6   6   7       19.08       60.62     32.24 o 
   7   6   7       37.81       10.40     37.15 o 
   8   6   7      418.40      442.37     53.82 o 
   9   6   7       64.21       91.19     24.35 o 
  10   6   7      127.26      104.60     47.19 o 
  11   6   7      286.30      270.12     31.68 o 
 -16   7   7       52.01       56.42     43.08 o 
 -15   7   7      482.50      360.73     72.14 o 
 -14   7   7      183.56      244.23     35.41 o 
 -13   7   7        3.25        0.02     33.53 o 
 -12   7   7      196.58      115.52     44.37 o 
 -11   7   7        6.13        0.02     34.51 o 
 -10   7   7      323.43      341.05     43.23 o 
  -9   7   7      135.50       80.53     36.92 o 
  -8   7   7       77.72       46.67     33.00 o 
  -7   7   7        4.26       21.60     29.37 o 
  -6   7   7      934.75      925.22     55.69 o 
  -5   7   7      850.01      946.25     51.67 o 
  -4   7   7      775.97      680.67     47.38 o 
  -3   7   7      170.88      204.92     21.17 o 
  -2   7   7      150.06       74.19     34.05 o 
  -1   7   7      410.48      421.90     38.09 o 
   0   7   7      481.59      571.66     48.10 o 
   1   7   7      223.04      245.20     25.06 o 
   2   7   7        6.23       44.46     31.82 o 
   3   7   7      401.26      460.98     33.64 o 
   4   7   7      905.60      928.74     43.24 o 
   5   7   7      118.16      114.70     23.30 o 
   6   7   7       18.89       11.59     34.76 o 
   7   7   7       58.02        8.09     41.23 o 
   8   7   7       33.81       33.92     34.44 o 
   9   7   7      325.96      218.33     55.72 o 
  10   7   7       98.13      122.48     27.16 o 
  11   7   7       50.47       69.33     39.83 o 
 -15   8   7       45.57       57.27     38.14 o 
 -14   8   7       39.28       94.02     24.29 o 
 -13   8   7        6.89       14.14     34.91 o 
 -12   8   7      137.48       94.96     38.14 o 
 -11   8   7       11.09        3.92     29.59 o 
 -10   8   7       21.56       35.19     26.59 o 
  -9   8   7       47.48       21.80     31.53 o 
  -8   8   7       28.95       71.49     26.49 o 
  -7   8   7      169.64      223.17     33.90 o 
  -6   8   7        9.13       30.56     17.84 o 
  -5   8   7     1030.01     1018.40     60.41 o 
  -4   8   7      118.07       99.72     21.24 o 
  -3   8   7      136.70       82.45     37.35 o 
  -2   8   7       17.05        0.01     32.30 o 
  -1   8   7       71.23       34.81     30.42 o 
   0   8   7        0.26        0.01     36.13 o 
   1   8   7       98.42       82.33     39.80 o 
   2   8   7      668.36      556.63     55.68 o 
   3   8   7        0.78        0.01     36.88 o 
   4   8   7      154.22      134.04     40.56 o 
   5   8   7      546.64      508.38     54.81 o 
   6   8   7      168.94      230.10     26.95 o 
   7   8   7       12.58        0.02     39.13 o 
   8   8   7       12.78       32.29     34.78 o 
   9   8   7       59.26       66.24     38.15 o 
  10   8   7        4.77        0.02     43.92 o 
 -15   9   7      102.96      145.07     46.72 o 
 -14   9   7       89.16      123.36     41.95 o 
 -13   9   7       57.24      107.96     31.82 o 
 -12   9   7      143.31      152.29     39.41 o 
 -11   9   7       57.69       34.35     35.16 o 
 -10   9   7        5.83       26.47     30.47 o 
  -9   9   7       96.34       54.96     37.98 o 
  -8   9   7      657.65      709.18     54.27 o 
  -7   9   7      434.44      444.53     47.71 o 
  -6   9   7      895.27      857.81     60.29 o 
  -5   9   7      591.08      584.75     42.47 o 
  -4   9   7      193.47      233.29     36.42 o 
  -3   9   7      925.87      857.96     55.03 o 
  -2   9   7      236.23      211.16     42.48 o 
  -1   9   7        7.19        0.01     32.37 o 
   0   9   7      171.04      160.45     43.91 o 
   1   9   7      187.95       68.74     48.94 o 
   2   9   7      301.93      318.32     45.97 o 
   3   9   7      526.42      613.63     53.30 o 
   4   9   7      308.11      376.14     42.68 o 
   5   9   7      328.20      311.46     33.32 o 
   6   9   7      302.98      283.44     29.73 o 
   7   9   7      229.55      251.77     30.10 o 
   8   9   7      141.35      117.65     43.94 o 
   9   9   7       34.46        6.41     37.34 o 
 -14  10   7       25.71        8.06     34.42 o 
 -13  10   7      120.58       76.06     43.05 o 
 -12  10   7       47.42       20.97     35.25 o 
 -11  10   7        1.23        4.35     31.84 o 
 -10  10   7        0.98        0.02     32.10 o 
  -9  10   7        9.24        0.02     31.86 o 
  -8  10   7       68.07       26.20     34.17 o 
  -7  10   7      121.71       93.26     35.29 o 
  -6  10   7       20.00        1.25     31.41 o 
  -5  10   7      302.30      257.30     42.09 o 
  -4  10   7       71.18       63.28     32.48 o 
  -3  10   7      363.48      336.21     42.55 o 
  -2  10   7        5.08       19.43     26.21 o 
  -1  10   7      394.54      364.12     29.41 o 
   0  10   7       46.64        0.01     44.41 o 
   1  10   7       34.44       33.15     39.43 o 
   2  10   7      144.50       15.60     48.52 o 
   3  10   7        6.61       44.65     20.90 o 
   4  10   7      104.45       80.82     41.75 o 
   5  10   7       14.35        1.41     35.53 o 
   6  10   7       28.78        0.02     41.36 o 
   7  10   7       24.10       27.49     38.87 o 
   8  10   7        0.58        0.02     43.30 o 
 -13  11   7      168.33      173.06     46.07 o 
 -12  11   7       89.49       67.86     36.10 o 
 -11  11   7        7.38        0.02     33.97 o 
 -10  11   7        1.26        0.02     39.34 o 
  -9  11   7      120.76      121.69     38.28 o 
  -8  11   7     1120.65     1153.32     67.51 o 
  -7  11   7      698.79      717.97     57.41 o 
  -6  11   7       88.29       22.64     39.65 o 
  -5  11   7       83.31       90.45     36.12 o 
  -4  11   7       65.32       63.54     27.17 o 
  -3  11   7      272.08      247.62     45.45 o 
  -2  11   7       82.87        0.01     41.68 o 
  -1  11   7       23.77       19.58     30.76 o 
   0  11   7      158.40      154.19     49.31 o 
   1  11   7      714.91      729.04     63.93 o 
   2  11   7      734.48      750.12     66.01 o 
   3  11   7      374.33      432.23     56.10 o 
   4  11   7       48.95        0.02     47.20 o 
   5  11   7      301.61      268.15     48.27 o 
   6  11   7      362.99      280.79     62.70 o 
   7  11   7       12.93       25.63     41.65 o 
 -11  12   7      224.39      254.11     40.85 o 
 -10  12   7      113.13       57.95     44.78 o 
  -9  12   7       15.39        4.56     33.36 o 
  -8  12   7      110.84      110.70     33.81 o 
  -7  12   7       29.81       14.43     31.95 o 
  -6  12   7       71.53       59.54     36.75 o 
  -5  12   7        0.08       54.51     27.92 o 
  -4  12   7      124.88       42.88     41.52 o 
  -3  12   7      374.34      340.09     46.64 o 
  -2  12   7       90.97        1.37     39.99 o 
  -1  12   7      326.47      236.55     46.15 o 
   0  12   7        5.82       39.53     40.87 o 
   1  12   7      345.23      293.24     58.55 o 
   2  12   7      128.48       96.16     45.98 o 
   3  12   7       38.07       93.92     38.38 o 
   4  12   7       66.52      110.21     45.46 o 
   5  12   7       43.02       40.99     49.50 o 
   6  12   7      152.81      148.23     52.80 o 
  -9  13   7      333.53      383.39     54.34 o 
  -8  13   7      120.97       73.75     47.51 o 
  -7  13   7       15.00       36.88     34.50 o 
  -6  13   7        6.45        0.02     36.81 o 
  -5  13   7      194.07      272.79     43.29 o 
  -4  13   7      163.83      160.97     44.03 o 
  -3  13   7      141.99      117.66     43.88 o 
  -2  13   7      121.01      130.99     41.86 o 
  -1  13   7        1.55        0.02     41.23 o 
   0  13   7      296.89      313.19     52.53 o 
   1  13   7      250.28      297.93     54.30 o 
   2  13   7      165.42      142.41     47.25 o 
   3  13   7       56.72       74.36     46.32 o 
   4  13   7      365.38      361.19     39.95 o 
  -7  14   7       10.37       83.89     18.23 o 
  -6  14   7        4.99        0.04     37.00 o 
  -5  14   7       22.95        0.02     45.95 o 
  -4  14   7        6.09        0.02     40.44 o 
  -3  14   7        2.77        0.02     38.06 o 
  -2  14   7       32.52        0.02     45.53 o 
  -1  14   7       47.36       39.57     36.61 o 
   0  14   7        2.28       32.01     42.65 o 
   1  14   7        2.11        0.02     44.92 o 
   2  14   7       14.89       62.54     39.57 o 
 -17   0   8      114.96      134.83     47.71 o 
 -16   0   8       99.44      103.79     37.51 o 
 -15   0   8      211.28      237.25     49.62 o 
 -14   0   8       62.24      106.63     33.19 o 
 -13   0   8        1.33        0.02     32.44 o 
 -12   0   8       28.86       56.82     27.75 o 
 -11   0   8       73.63       37.01     33.57 o 
 -10   0   8      782.03      805.56     56.82 o 
  -9   0   8     1244.63     1413.97     71.06 o 
  -8   0   8      423.11      322.56     43.39 o 
  -7   0   8      396.85      396.06     46.54 o 
  -6   0   8     4439.02     4320.15    111.43 o 
  -5   0   8     2888.23     2744.91     83.05 o 
  -4   0   8      727.28      686.44     46.47 o 
  -3   0   8       63.03       41.06     28.85 o 
  -2   0   8      510.82      520.93     43.25 o 
  -1   0   8      381.40      356.89     43.45 o 
   0   0   8     5750.92     6232.26    118.95 o 
   1   0   8      449.60      396.77     45.30 o 
   2   0   8      116.12      140.27     20.46 o 
   3   0   8      304.58      319.70     26.04 o 
   4   0   8     1097.24     1260.09     50.67 o 
   5   0   8      253.91      239.35     28.27 o 
   6   0   8       11.52        0.01     37.95 o 
   7   0   8       24.72       50.03     33.32 o 
   8   0   8      232.05      214.15     30.21 o 
   9   0   8     1003.88      928.93     51.49 o 
  10   0   8      444.90      448.61     39.24 o 
  11   0   8       36.09        8.28     39.72 o 
 -17   1   8       14.42        0.02     39.89 o 
 -16   1   8       15.66        0.02     38.05 o 
 -15   1   8       32.70       16.89     34.83 o 
 -14   1   8        2.57        0.02     30.81 o 
 -13   1   8       22.49       15.26     29.87 o 
 -12   1   8       97.18      116.47     37.12 o 
 -11   1   8       80.32      133.75     33.61 o 
 -10   1   8      142.90       92.66     36.05 o 
  -9   1   8        2.94        8.56     29.48 o 
  -8   1   8      122.27       72.35     35.96 o 
  -7   1   8      147.90      101.65     37.54 o 
  -6   1   8      727.42      698.95     51.41 o 
  -5   1   8      929.16      921.74     51.30 o 
  -4   1   8      185.13      248.23     33.87 o 
  -3   1   8        8.55       36.42     26.39 o 
  -2   1   8       19.71        0.01     30.62 o 
  -1   1   8      176.43      168.57     34.87 o 
   0   1   8        1.39        0.01     33.35 o 
   1   1   8      457.22      480.61     44.55 o 
   2   1   8       35.16       12.14     34.39 o 
   3   1   8       62.79       41.32     34.55 o 
   4   1   8       23.14        0.01     33.20 o 
   5   1   8        8.02        0.01     37.27 o 
   6   1   8       65.01      114.62     23.58 o 
   7   1   8       33.82       44.45     35.46 o 
   8   1   8      191.50      163.49     44.26 o 
   9   1   8        3.54        0.02     38.04 o 
  10   1   8       25.04       12.50     42.17 o 
  11   1   8       26.64        0.02     43.14 o 
 -17   2   8       55.57       93.26     37.71 o 
 -16   2   8      205.36      239.29     48.70 o 
 -15   2   8      168.84      166.01     49.09 o 
 -14   2   8       12.12        0.02     35.94 o 
 -13   2   8       34.42        0.02     37.64 o 
 -12   2   8       10.43        0.02     33.00 o 
 -11   2   8      173.04      153.11     43.91 o 
 -10   2   8      877.48     1075.03     60.51 o 
  -9   2   8      230.45      225.44     36.08 o 
  -8   2   8      424.63      483.09     46.75 o 
  -7   2   8      606.56      555.29     47.49 o 
  -6   2   8     1277.71     1409.42     60.16 o 
  -5   2   8     1012.41      910.10     52.57 o 
  -4   2   8       34.45       42.68     27.85 o 
  -3   2   8       11.42       24.25     29.49 o 
  -2   2   8        5.33       24.45     25.60 o 
  -1   2   8      353.22      441.31     36.92 o 
   0   2   8     1392.58     1552.87     63.06 o 
   1   2   8       67.22        2.17     38.41 o 
   2   2   8        3.31        0.01     34.09 o 
   3   2   8     1575.71     1862.08     56.13 o 
   4   2   8      986.46     1011.50     45.35 o 
   5   2   8       90.40        0.01     43.10 o 
   6   2   8        3.89        0.01     40.48 o 
   7   2   8       46.42       24.22     38.73 o 
   8   2   8      823.93      773.00     44.93 o 
   9   2   8      738.45      751.25     43.01 o 
  10   2   8      179.09      222.67     33.80 o 
  11   2   8       45.22       62.62     39.62 o 
 -17   3   8        1.06        0.02     39.52 o 
 -16   3   8       66.44      101.39     41.64 o 
 -15   3   8       49.18       34.49     43.69 o 
 -14   3   8        8.51       36.89     32.53 o 
 -13   3   8        1.50        0.02     31.08 o 
 -12   3   8        9.20        2.50     33.57 o 
 -11   3   8       27.52       68.39     30.75 o 
 -10   3   8        0.28       16.10     28.50 o 
  -9   3   8       90.43       76.29     36.49 o 
  -8   3   8      531.66      532.87     52.28 o 
  -7   3   8      245.87      263.84     40.16 o 
  -6   3   8      215.07      117.13     34.76 o 
  -5   3   8        1.38        2.00     29.02 o 
  -4   3   8        3.15       23.75     28.58 o 
  -3   3   8      320.40      270.09     40.22 o 
  -2   3   8      182.62      140.62     34.84 o 
  -1   3   8       15.37        0.01     28.33 o 
   0   3   8      372.38      479.60     46.02 o 
   1   3   8      898.27      985.68     55.72 o 
   2   3   8      255.01      278.90     27.95 o 
   3   3   8       72.01       53.82     38.74 o 
   4   3   8       68.09       80.85     25.09 o 
   5   3   8        0.29        0.02     35.18 o 
   6   3   8       21.01        0.01     38.87 o 
   7   3   8       11.66       29.22     18.96 o 
   8   3   8      138.11       55.34     46.83 o 
   9   3   8        6.42        0.02     39.25 o 
  10   3   8      199.47      150.81     50.32 o 
  11   3   8        0.17       38.11     36.04 o 
 -16   4   8      340.49      413.87     57.75 o 
 -15   4   8      192.45      209.26     48.60 o 
 -14   4   8        2.93        0.02     32.26 o 
 -13   4   8       19.87        0.02     34.62 o 
 -12   4   8        5.05        0.02     38.64 o 
 -11   4   8     1504.43     1776.05     77.69 o 
 -10   4   8      662.28      570.57     56.34 o 
  -9   4   8        6.16        0.01     33.29 o 
  -8   4   8      418.11      442.12     44.84 o 
  -7   4   8      617.07      556.08     48.85 o 
  -6   4   8      163.32      165.39     35.00 o 
  -5   4   8      347.53      320.89     34.90 o 
  -4   4   8       24.29        0.01     30.36 o 
  -3   4   8       35.88       34.57     31.07 o 
  -2   4   8     1195.39     1163.62     53.78 o 
  -1   4   8      866.87      874.89     49.74 o 
   0   4   8      615.08      692.85     52.18 o 
   1   4   8        7.87        0.01     39.54 o 
   2   4   8      575.35      587.06     54.25 o 
   3   4   8     1400.10     1612.70     64.37 o 
   4   4   8      754.51      684.06     41.06 o 
   5   4   8       56.32       27.82     19.87 o 
   6   4   8       35.42       18.37     36.28 o 
   7   4   8      196.65      175.36     28.33 o 
   8   4   8      889.50      886.34     44.68 o 
   9   4   8      369.46      343.54     36.17 o 
  10   4   8      153.31      158.84     28.27 o 
 -16   5   8       92.23      106.96     42.43 o 
 -15   5   8        1.23       26.98     29.15 o 
 -14   5   8       11.16       41.50     31.32 o 
 -13   5   8       29.12       20.54     38.62 o 
 -12   5   8       60.33        1.31     37.44 o 
 -11   5   8      724.99      820.25     58.66 o 
 -10   5   8      408.75      322.18     54.04 o 
  -9   5   8      117.17      133.64     34.45 o 
  -8   5   8       15.11        5.68     28.66 o 
  -7   5   8      678.58      668.67     56.27 o 
  -6   5   8       81.43      123.42     32.37 o 
  -5   5   8      269.57      276.76     42.31 o 
  -4   5   8       18.26        4.21     27.73 o 
  -3   5   8      214.32      239.81     32.89 o 
  -2   5   8      315.27      296.67     36.86 o 
  -1   5   8        1.87        0.01     30.42 o 
   0   5   8      231.23      210.15     31.75 o 
   1   5   8       13.41        0.01     35.32 o 
   2   5   8       14.25       36.90     35.13 o 
   3   5   8       87.57        0.01     47.33 o 
   4   5   8      204.10      164.97     41.30 o 
   5   5   8       53.00       16.73     36.93 o 
   6   5   8        0.26       22.74     32.42 o 
   7   5   8       67.36       57.49     38.68 o 
   8   5   8        1.42        0.02     38.37 o 
   9   5   8      107.62      101.69     26.52 o 
  10   5   8       69.01       52.06     40.91 o 
 -15   6   8       73.65      100.21     41.51 o 
 -14   6   8      238.82      271.17     46.47 o 
 -13   6   8      208.46      195.01     45.52 o 
 -12   6   8       15.14        0.02     33.93 o 
 -11   6   8      223.20      292.15     40.23 o 
 -10   6   8      478.43      539.38     53.59 o 
  -9   6   8      152.77      158.21     37.32 o 
  -8   6   8      208.70      239.75     38.69 o 
  -7   6   8      250.49      113.87     42.87 o 
  -6   6   8      250.20      258.99     40.29 o 
  -5   6   8     1137.46     1075.62     56.71 o 
  -4   6   8      720.99      699.11     46.21 o 
  -3   6   8        3.85        0.02     27.18 o 
  -2   6   8       42.59       28.66     31.29 o 
  -1   6   8      480.87      504.19     45.01 o 
   0   6   8      506.72      566.34     49.67 o 
   1   6   8      398.29      402.48     51.18 o 
   2   6   8       73.61        0.01     43.11 o 
   3   6   8       37.14        0.01     37.76 o 
   4   6   8      758.43      685.84     42.20 o 
   5   6   8      517.72      566.26     39.38 o 
   6   6   8       69.74       59.35     40.31 o 
   7   6   8      114.20      113.71     24.89 o 
   8   6   8      185.66      164.69     28.81 o 
   9   6   8      227.62      187.17     53.51 o 
 -15   7   8       39.54       39.79     35.77 o 
 -14   7   8        0.37        0.02     35.58 o 
 -13   7   8       12.92       24.89     32.63 o 
 -12   7   8        0.01       33.86     27.65 o 
 -11   7   8       87.88       46.30     38.86 o 
 -10   7   8      211.99      120.73     41.33 o 
  -9   7   8       74.02       78.69     34.10 o 
  -8   7   8       56.93       18.47     33.38 o 
  -7   7   8       35.97        1.20     34.19 o 
  -6   7   8      634.40      646.09     49.64 o 
  -5   7   8        8.09        4.63     30.52 o 
  -4   7   8       69.13       79.11     30.31 o 
  -3   7   8      119.87       97.26     35.91 o 
  -2   7   8      578.58      641.90     43.98 o 
  -1   7   8       78.01       61.87     33.08 o 
   0   7   8        3.87        0.01     37.96 o 
   1   7   8        1.72        0.01     43.81 o 
   2   7   8       25.07        0.01     41.52 o 
   3   7   8      129.84      145.59     25.32 o 
   4   7   8       10.91        0.02     38.76 o 
   5   7   8      123.66      145.71     29.44 o 
   6   7   8      127.72      146.36     27.35 o 
   7   7   8       75.81       32.85     40.68 o 
   8   7   8       32.30        0.02     44.30 o 
   9   7   8       74.41      139.03     23.21 o 
 -14   8   8      127.80       82.24     47.24 o 
 -13   8   8      144.97       83.75     49.23 o 
 -12   8   8        9.26       52.92     29.26 o 
 -11   8   8        0.91       18.47     32.50 o 
 -10   8   8      118.58      141.28     37.14 o 
  -9   8   8       16.02       39.80     31.68 o 
  -8   8   8       12.54       19.33     30.36 o 
  -7   8   8       72.69        0.02     38.00 o 
  -6   8   8      508.71      538.32     51.29 o 
  -5   8   8      858.83      784.50     63.02 o 
  -4   8   8      596.02      679.35     46.55 o 
  -3   8   8      147.36      114.14     37.90 o 
  -2   8   8       89.13       10.89     38.23 o 
  -1   8   8      189.51      111.43     38.55 o 
   0   8   8      213.85      213.60     46.51 o 
   1   8   8      151.19      135.29     43.21 o 
   2   8   8       23.77        9.16     40.70 o 
   3   8   8       67.00       38.85     40.16 o 
   4   8   8      366.08      420.55     49.62 o 
   5   8   8      558.79      620.11     38.92 o 
   6   8   8      151.42      140.24     25.68 o 
   7   8   8      150.33      126.87     47.74 o 
   8   8   8       66.08       66.24     23.15 o 
 -13   9   8       37.36       55.61     35.00 o 
 -12   9   8       14.27        9.22     34.90 o 
 -11   9   8       27.00       61.41     19.58 o 
 -10   9   8       39.43       57.50     29.81 o 
  -9   9   8      217.18      293.58     39.63 o 
  -8   9   8      339.45      431.67     42.34 o 
  -7   9   8       16.44       47.63     30.92 o 
  -6   9   8      452.30      430.06     51.34 o 
  -5   9   8       47.89       56.37     33.99 o 
  -4   9   8      238.23      275.47     40.68 o 
  -3   9   8      166.48      129.11     42.40 o 
  -2   9   8       97.62       85.35     34.35 o 
  -1   9   8        7.32        0.02     35.34 o 
   0   9   8      359.00      437.60     49.52 o 
   1   9   8      359.92      416.62     50.64 o 
   2   9   8        3.53        0.02     38.54 o 
   3   9   8      103.58       95.17     44.21 o 
   4   9   8       89.98      114.09     24.91 o 
   5   9   8       70.88       74.97     25.34 o 
   6   9   8      160.78      185.87     47.24 o 
   7   9   8       60.50       55.82     26.93 o 
 -12  10   8      276.12      251.22     57.98 o 
 -11  10   8      307.20      326.38     53.40 o 
 -10  10   8      124.87       86.03     46.70 o 
  -9  10   8        1.42        0.02     37.73 o 
  -8  10   8       45.59       48.45     35.02 o 
  -7  10   8      210.23      170.22     45.89 o 
  -6  10   8      292.00      371.56     43.17 o 
  -5  10   8      108.91       96.07     35.04 o 
  -4  10   8       96.32       76.46     36.66 o 
  -3  10   8     1280.94     1196.08     70.59 o 
  -2  10   8     1152.14     1167.40     70.63 o 
  -1  10   8      383.41      474.53     43.83 o 
   0  10   8        1.26        0.02     40.73 o 
   1  10   8        2.37        0.02     40.02 o 
   2  10   8      248.36      211.02     53.27 o 
   3  10   8      359.59      366.92     38.17 o 
   4  10   8       80.92       81.87     43.78 o 
   5  10   8       26.77       25.02     43.29 o 
   6  10   8      173.55      158.45     47.91 o 
 -11  11   8        6.84        0.02     40.17 o 
 -10  11   8       45.56        0.02     48.62 o 
  -9  11   8       25.00        7.71     38.86 o 
  -8  11   8       52.74       52.63     36.99 o 
  -7  11   8      450.36      442.10     54.75 o 
  -6  11   8       62.74       37.70     37.13 o 
  -5  11   8       25.09        0.02     34.69 o 
  -4  11   8        7.08       44.86     17.12 o 
  -3  11   8      118.29      161.61     45.14 o 
  -2  11   8      333.65      247.62     52.18 o 
  -1  11   8        0.91       18.69     32.89 o 
   0  11   8      217.27      205.59     33.26 o 
   1  11   8       18.34       54.72     23.66 o 
   2  11   8       41.40       57.55     40.86 o 
   3  11   8        7.29       10.86     38.22 o 
   4  11   8        0.60        0.02     42.48 o 
   5  11   8       41.76       22.89     48.61 o 
  -9  12   8       35.20       50.46     36.80 o 
  -8  12   8       37.64       50.85     37.00 o 
  -7  12   8        1.75       14.03     32.29 o 
  -6  12   8       10.04        0.02     39.17 o 
  -5  12   8       20.81        1.52     34.28 o 
  -4  12   8       80.24      109.70     24.60 o 
  -3  12   8      317.08      213.57     55.70 o 
  -2  12   8      337.37      420.71     42.35 o 
  -1  12   8       73.16       95.94     36.45 o 
   0  12   8       12.62       41.81     40.57 o 
   1  12   8       79.84       78.38     31.28 o 
   2  12   8      189.66      157.36     32.65 o 
   3  12   8      116.42      102.42     48.85 o 
  -6  13   8       54.64       68.34     37.18 o 
  -5  13   8      253.67      172.25     58.20 o 
  -4  13   8       68.44       91.21     41.95 o 
  -3  13   8       16.81        0.02     40.03 o 
  -2  13   8       63.61      130.16     23.29 o 
  -1  13   8        2.58        0.02     40.72 o 
   0  13   8       21.58       48.93     44.67 o 
 -16   1   9       35.52        0.02     42.14 o 
 -15   1   9       72.22       34.97     43.88 o 
 -14   1   9      518.07      592.92     58.82 o 
 -13   1   9       63.38       61.39     39.32 o 
 -12   1   9       13.65       30.90     31.02 o 
 -11   1   9        5.74        0.02     31.68 o 
 -10   1   9      103.65       93.62     39.57 o 
  -9   1   9      846.32      915.47     58.89 o 
  -8   1   9      876.96      663.94     62.44 o 
  -7   1   9      435.51      379.22     46.38 o 
  -6   1   9      642.53      503.16     55.68 o 
  -5   1   9      564.84      488.47     50.96 o 
  -4   1   9     1346.78     1249.63     66.18 o 
  -3   1   9      107.04      117.13     18.99 o 
  -2   1   9      178.20      151.94     33.48 o 
  -1   1   9       15.35       43.56     30.92 o 
   0   1   9       76.53       43.36     39.14 o 
   1   1   9     1047.59     1241.16     58.80 o 
   2   1   9      314.88      343.78     31.46 o 
   3   1   9      175.61      151.23     26.34 o 
   4   1   9      616.75      705.45     39.86 o 
   5   1   9     1937.19     1930.86     65.22 o 
   6   1   9      380.32      308.96     33.59 o 
   7   1   9       27.04        0.02     43.76 o 
   8   1   9        1.10        0.02     40.02 o 
   9   1   9       19.28        8.35     37.87 o 
 -16   2   9        0.13        8.03     33.09 o 
 -15   2   9       42.34        0.02     44.22 o 
 -14   2   9       86.59       35.22     43.14 o 
 -13   2   9       11.09        0.02     36.19 o 
 -12   2   9       49.94       54.33     35.16 o 
 -11   2   9      131.82      163.73     40.69 o 
 -10   2   9       75.72      112.36     33.85 o 
  -9   2   9       89.23       86.76     34.37 o 
  -8   2   9        0.52        0.02     30.79 o 
  -7   2   9       66.78       67.56     33.72 o 
  -6   2   9      120.63       52.57     41.30 o 
  -5   2   9      940.66     1000.98     61.61 o 
  -4   2   9        3.71        0.01     33.38 o 
  -3   2   9      286.17      283.06     39.59 o 
  -2   2   9       46.83       44.29     29.37 o 
  -1   2   9        0.20        0.02     30.97 o 
   0   2   9      207.56      150.11     42.33 o 
   1   2   9       24.55       24.80     38.83 o 
   2   2   9      217.56      178.02     48.92 o 
   3   2   9      220.63      231.02     32.04 o 
   4   2   9      310.03      360.64     35.57 o 
   5   2   9       73.90       59.66     43.59 o 
   6   2   9        4.36       11.78     38.89 o 
   7   2   9       10.27        0.02     47.33 o 
   8   2   9        3.48        1.60     36.04 o 
   9   2   9        9.04        0.02     41.82 o 
 -15   3   9      388.41      334.22     66.04 o 
 -14   3   9      289.45      324.70     54.89 o 
 -13   3   9       39.61       57.27     36.22 o 
 -12   3   9        8.04        1.39     38.57 o 
 -11   3   9      227.17      206.34     48.46 o 
 -10   3   9      286.24      233.71     53.60 o 
  -9   3   9       68.23       50.99     30.75 o 
  -8   3   9       28.86       23.04     31.60 o 
  -7   3   9       81.69       85.30     33.97 o 
  -6   3   9      862.52      874.49     54.07 o 
  -5   3   9      604.70      558.62     51.89 o 
  -4   3   9      293.35      224.54     41.68 o 
  -3   3   9      229.99      211.36     38.66 o 
  -2   3   9       40.77        0.01     33.42 o 
  -1   3   9      154.76      144.36     23.57 o 
   0   3   9      451.49      491.17     51.94 o 
   1   3   9      333.11      409.43     44.21 o 
   2   3   9       63.09       81.20     20.41 o 
   3   3   9      283.32      283.97     34.15 o 
   4   3   9      534.21      465.32     59.34 o 
   5   3   9      369.27      385.57     34.29 o 
   6   3   9      160.93      102.31     45.43 o 
   7   3   9      164.94      194.05     27.96 o 
   8   3   9      181.16      203.65     28.85 o 
   9   3   9      119.08      149.19     28.46 o 
 -15   4   9        4.32        0.04     36.60 o 
 -14   4   9       55.97      132.14     38.93 o 
 -13   4   9       24.08       20.46     34.38 o 
 -12   4   9        6.33        0.02     40.33 o 
 -11   4   9        0.04       38.10     30.66 o 
 -10   4   9       43.90       65.69     31.91 o 
  -9   4   9      248.98      194.82     43.05 o 
  -8   4   9      100.15       96.73     35.68 o 
  -7   4   9       32.06       15.76     34.77 o 
  -6   4   9        7.99        0.02     31.64 o 
  -5   4   9       16.49       50.19     21.52 o 
  -4   4   9        5.43       11.66     28.81 o 
  -3   4   9       23.10        8.18     34.03 o 
  -2   4   9      182.17      148.69     39.95 o 
  -1   4   9        1.08       14.40     29.67 o 
   0   4   9      265.28      299.11     42.88 o 
   1   4   9      139.06      149.08     39.43 o 
   2   4   9      372.87      415.25     51.24 o 
   3   4   9       57.24       25.93     39.30 o 
   4   4   9       87.66       53.43     47.01 o 
   5   4   9        1.32        0.02     35.45 o 
   6   4   9        0.49        0.02     47.46 o 
   7   4   9       52.40        0.02     45.94 o 
   8   4   9       26.32        0.02     49.05 o 
 -15   5   9      164.53      163.52     49.67 o 
 -14   5   9      382.42      223.87     66.40 o 
 -13   5   9      218.94      199.19     48.83 o 
 -12   5   9       94.28       65.13     40.03 o 
 -11   5   9      342.75      218.00     54.77 o 
 -10   5   9      240.31      143.15     48.80 o 
  -9   5   9      455.32      460.89     48.49 o 
  -8   5   9       43.41       30.59     31.08 o 
  -7   5   9       40.64        9.98     35.67 o 
  -6   5   9      479.11      375.03     53.79 o 
  -5   5   9       99.32      131.84     28.59 o 
  -4   5   9      222.68      277.28     33.97 o 
  -3   5   9      255.38      237.11     44.50 o 
  -2   5   9        2.07        0.02     32.75 o 
  -1   5   9       12.50        0.02     34.42 o 
   0   5   9      539.03      663.49     54.54 o 
   1   5   9      162.41      142.83     46.00 o 
   2   5   9       44.10        9.52     42.30 o 
   3   5   9      118.20      150.98     25.68 o 
   4   5   9      463.84      462.03     40.75 o 
   5   5   9      407.05      380.53     56.70 o 
   6   5   9      570.67      513.43     45.00 o 
   7   5   9      382.56      393.57     37.96 o 
   8   5   9      133.94      165.08     27.50 o 
 -14   6   9       14.58       20.78     36.56 o 
 -13   6   9       21.42        0.02     43.19 o 
 -12   6   9      191.78      246.24     40.46 o 
 -11   6   9       56.08       59.13     38.18 o 
 -10   6   9        1.41        0.02     36.96 o 
  -9   6   9      114.29       45.96     43.88 o 
  -8   6   9       45.37       31.61     35.20 o 
  -7   6   9        8.10        0.02     39.88 o 
  -6   6   9       14.54        0.02     37.07 o 
  -5   6   9       13.25       23.79     31.15 o 
  -4   6   9       64.28       67.44     20.12 o 
  -3   6   9      569.19      668.60     45.18 o 
  -2   6   9      575.84      610.35     50.64 o 
  -1   6   9      172.60      137.98     24.37 o 
   0   6   9       22.75       24.34     38.21 o 
   1   6   9       92.75      102.94     41.52 o 
   2   6   9      164.97      129.95     44.03 o 
   3   6   9        0.10        0.02     40.75 o 
   4   6   9       10.45       35.00     38.14 o 
   5   6   9       37.39       59.81     36.02 o 
   6   6   9        1.39       20.04     40.01 o 
   7   6   9        4.59       56.13     34.20 o 
 -13   7   9       65.00       51.02     41.02 o 
 -12   7   9       24.92       59.78     20.57 o 
 -11   7   9        1.66        0.02     38.75 o 
 -10   7   9       15.02       15.90     35.72 o 
  -9   7   9      533.09      353.10     62.54 o 
  -8   7   9      376.28      397.77     55.37 o 
  -7   7   9       27.22       25.44     35.66 o 
  -6   7   9       40.12       34.25     33.74 o 
  -5   7   9      114.81       55.97     42.43 o 
  -4   7   9      598.21      701.85     52.56 o 
  -3   7   9      416.39      393.47     45.46 o 
  -2   7   9       48.43        0.01     44.94 o 
  -1   7   9      174.49      138.88     44.95 o 
   0   7   9      617.22      817.74     60.13 o 
   1   7   9      662.73      736.22     59.73 o 
   2   7   9       53.29       34.49     42.98 o 
   3   7   9        1.21       30.71     39.82 o 
   4   7   9       61.45        0.02     48.13 o 
   5   7   9      338.67      375.02     35.29 o 
   6   7   9      194.43      180.98     53.46 o 
   7   7   9        3.19        0.02     43.69 o 
 -12   8   9       65.32       54.53     38.43 o 
 -11   8   9        0.24        0.02     36.74 o 
 -10   8   9        1.16        0.02     33.66 o 
  -9   8   9       24.61       52.50     32.14 o 
  -8   8   9      209.96      139.55     50.10 o 
  -7   8   9      296.70      305.78     49.74 o 
  -6   8   9      156.67      169.03     43.96 o 
  -5   8   9      252.08      347.77     40.43 o 
  -4   8   9       31.81       25.64     35.18 o 
  -3   8   9       28.90        0.02     38.31 o 
  -2   8   9       12.63       59.75     19.75 o 
  -1   8   9      211.27      140.61     46.79 o 
   0   8   9       64.76       13.07     45.19 o 
   1   8   9      290.19      203.53     50.50 o 
   2   8   9      504.97      616.80     55.48 o 
   3   8   9      173.00      142.57     48.04 o 
   4   8   9       16.79        0.02     47.58 o 
   5   8   9      175.98      155.31     52.99 o 
   6   8   9       12.22       31.22     43.76 o 
 -11   9   9      145.88      140.59     48.40 o 
 -10   9   9      240.84      230.17     58.11 o 
  -9   9   9      243.63      232.90     52.13 o 
  -8   9   9      157.97      117.53     49.99 o 
  -7   9   9       76.57       81.76     42.97 o 
  -6   9   9      153.84      107.88     48.89 o 
  -5   9   9      316.43      285.98     49.10 o 
  -4   9   9       95.66       90.54     40.36 o 
  -3   9   9      113.07       94.02     23.51 o 
  -2   9   9      164.04      129.62     47.48 o 
  -1   9   9      363.36      449.89     48.94 o 
   0   9   9      179.35      190.06     49.02 o 
   1   9   9       61.44       83.15     45.23 o 
   2   9   9      110.93      109.86     49.73 o 
   3   9   9       79.47      102.60     32.01 o 
   4   9   9      111.36       54.26     48.77 o 
   5   9   9       59.97       58.14     26.99 o 
 -10  10   9       21.27        0.02     44.23 o 
  -9  10   9        1.75       19.12     39.43 o 
  -8  10   9       38.24       76.38     36.86 o 
  -7  10   9        9.19        0.02     38.94 o 
  -6  10   9       65.92       67.78     25.05 o 
  -5  10   9       89.35        0.02     51.34 o 
  -4  10   9       35.85        0.02     47.61 o 
  -3  10   9      178.04      178.27     45.30 o 
  -2  10   9        0.85        0.02     36.21 o 
  -1  10   9       72.97       15.12     45.61 o 
   0  10   9       30.37       99.19     24.73 o 
   1  10   9      139.93      156.46     47.97 o 
   2  10   9       43.97       56.87     24.76 o 
   3  10   9        1.48        0.02     41.78 o 
  -8  11   9        4.88        0.04     38.23 o 
  -7  11   9       13.85        0.04     36.00 o 
  -6  11   9       69.40       66.66     36.25 o 
  -5  11   9       60.05       67.62     40.79 o 
  -4  11   9       31.14       10.95     37.60 o 
  -3  11   9      119.80      106.39     39.52 o 
  -2  11   9      480.62      411.73     57.56 o 
  -1  11   9      483.37      505.42     56.82 o 
   0  11   9       82.60        4.85     53.22 o 
   1  11   9       22.54       60.71     44.24 o 
 -14   0  10      212.34      252.50     64.68 o 
 -13   0  10      455.51      382.03     75.30 o 
 -12   0  10      550.84      588.64     72.91 o 
 -11   0  10        3.43        0.02     41.94 o 
 -10   0  10        1.15        0.02     40.80 o 
  -9   0  10      347.82      450.85     48.81 o 
  -8   0  10      476.23      572.39     52.24 o 
  -7   0  10       29.03       57.46     29.89 o 
  -6   0  10       60.39       90.05     36.16 o 
  -5   0  10        2.08        0.02     36.93 o 
  -4   0  10      501.20      655.20     56.25 o 
  -3   0  10     1172.61     1343.99     76.73 o 
  -2   0  10      478.39      476.74     47.22 o 
  -1   0  10        5.42        0.02     36.68 o 
   0   0  10       55.26       24.50     40.55 o 
   1   0  10      698.69      779.89     64.73 o 
   2   0  10      625.32      736.83     62.77 o 
   3   0  10       23.50        0.02     40.29 o 
   4   0  10        1.07        0.02     42.11 o 
   5   0  10       84.36      121.62     27.87 o 
   6   0  10      609.64      680.56     44.61 o 
   7   0  10      318.71      263.61     57.48 o 
 -14   1  10       13.19        0.02     49.04 o 
 -13   1  10       29.16        9.25     43.21 o 
 -12   1  10        7.56        0.02     39.12 o 
 -11   1  10       25.58       69.33     34.12 o 
 -10   1  10      112.24      149.85     40.28 o 
  -9   1  10      348.06      346.66     56.18 o 
  -8   1  10      104.69      105.50     37.74 o 
  -7   1  10        3.28        2.62     32.14 o 
  -6   1  10        0.01        0.02     32.14 o 
  -5   1  10       49.69       10.22     40.35 o 
  -4   1  10       47.13       64.29     19.56 o 
  -3   1  10        2.43        0.02     34.24 o 
  -2   1  10       66.23       99.50     22.44 o 
  -1   1  10       21.87        0.02     39.92 o 
   0   1  10      161.52      244.76     37.42 o 
   1   1  10       11.73       27.86     37.90 o 
   2   1  10       21.76        5.75     37.05 o 
   3   1  10       95.94       16.35     49.76 o 
   4   1  10       12.80        0.02     45.26 o 
   5   1  10       23.52       28.83     41.71 o 
   6   1  10       18.31       63.09     35.53 o 
   7   1  10       43.75       74.40     28.51 o 
 -14   2  10      233.54      157.82     64.98 o 
 -13   2  10      387.12      546.20     64.74 o 
 -12   2  10      225.44      197.68     53.80 o 
 -11   2  10       37.96        0.02     41.73 o 
 -10   2  10      280.03      213.67     52.58 o 
  -9   2  10      487.15      533.71     60.38 o 
  -8   2  10      153.74      175.17     46.87 o 
  -7   2  10       52.21       75.36     31.48 o 
  -6   2  10        7.01       28.65     33.26 o 
  -5   2  10      202.33      114.71     49.41 o 
  -4   2  10      324.27      453.92     40.93 o 
  -3   2  10      328.35      217.16     54.66 o 
  -2   2  10      270.01      363.41     41.30 o 
  -1   2  10       31.01        3.99     37.22 o 
   0   2  10       71.28       66.31     41.17 o 
   1   2  10      282.02      253.64     46.30 o 
   2   2  10       57.32       75.88     24.90 o 
   3   2  10       70.57        0.02     44.10 o 
   4   2  10       39.18       20.22     41.24 o 
   5   2  10      197.60      217.76     29.16 o 
   6   2  10      488.92      482.76     40.29 o 
 -13   3  10       16.70        0.02     41.79 o 
 -12   3  10       21.87       58.19     37.76 o 
 -11   3  10       12.77       35.53     31.20 o 
 -10   3  10       95.28       73.27     43.60 o 
  -9   3  10      195.65      132.85     52.60 o 
  -8   3  10        7.17        0.02     33.45 o 
  -7   3  10      104.97      144.90     37.90 o 
  -6   3  10       85.36       55.53     41.84 o 
  -5   3  10       11.37        0.02     40.35 o 
  -4   3  10        8.83        0.02     33.25 o 
  -3   3  10       91.99      106.20     33.46 o 
  -2   3  10       86.63      127.19     36.43 o 
  -1   3  10        0.24        0.02     31.32 o 
   0   3  10       78.78       51.93     40.85 o 
   1   3  10        1.97       37.20     30.21 o 
   2   3  10        0.53       11.79     37.22 o 
   3   3  10       29.77        1.53     39.14 o 
   4   3  10        3.27       53.46     36.67 o 
   5   3  10       25.88        1.62     46.16 o 
   6   3  10       32.42       87.01     39.67 o 
 -13   4  10      301.59      213.98     59.40 o 
 -12   4  10       53.56        7.80     46.17 o 
 -11   4  10       15.16        7.55     37.15 o 
 -10   4  10      197.67       86.46     52.61 o 
  -9   4  10      178.82      116.87     52.21 o 
  -8   4  10        7.46        0.02     39.59 o 
  -7   4  10        1.00       38.32     28.97 o 
  -6   4  10       61.15        0.02     41.11 o 
  -5   4  10      191.13      245.68     42.73 o 
  -4   4  10      199.46      146.30     43.51 o 
  -3   4  10      129.45      139.06     41.72 o 
  -2   4  10      278.65      210.70     46.91 o 
  -1   4  10      176.90      122.15     45.70 o 
   0   4  10      261.96      236.75     51.24 o 
   1   4  10      161.17      169.67     46.62 o 
   2   4  10       84.43      121.96     42.61 o 
   3   4  10      134.33      135.09     30.87 o 
   4   4  10      218.82      182.96     54.31 o 
   5   4  10      398.27      453.79     59.68 o 
   6   4  10      363.56      386.67     38.79 o 
 -13   5  10      106.09        6.58     55.67 o 
 -12   5  10        1.61        0.02     43.40 o 
 -11   5  10       24.02       57.24     37.16 o 
 -10   5  10       58.52       20.99     38.93 o 
  -9   5  10        0.35        1.46     38.34 o 
  -8   5  10       45.61       14.28     36.12 o 
  -7   5  10        2.20        0.02     34.42 o 
  -6   5  10       13.41       13.83     34.16 o 
  -5   5  10        1.81        0.02     33.88 o 
  -4   5  10        3.00        0.02     35.35 o 
  -3   5  10        4.15        0.02     35.15 o 
  -2   5  10       78.98      127.33     36.41 o 
  -1   5  10       46.41       54.79     36.34 o 
   0   5  10       92.84       60.23     44.34 o 
   1   5  10        0.15        0.02     41.66 o 
   2   5  10        0.50        0.02     46.25 o 
   3   5  10        0.15       11.02     37.83 o 
   4   5  10       12.23       29.10     38.19 o 
   5   5  10        0.77        0.02     41.44 o 
 -12   6  10      226.80      156.00     59.78 o 
 -11   6  10       15.05       38.15     35.68 o 
 -10   6  10        7.73        0.02     41.82 o 
  -9   6  10      248.44      291.23     54.21 o 
  -8   6  10      265.38      223.41     53.44 o 
  -7   6  10      108.35       93.88     40.47 o 
  -6   6  10       20.37       54.14     29.47 o 
  -5   6  10        4.57        2.82     37.13 o 
  -4   6  10      176.76      237.55     41.20 o 
  -3   6  10      311.35      342.88     40.23 o 
  -2   6  10      167.80      169.06     24.16 o 
  -1   6  10        8.27        0.02     36.50 o 
   0   6  10       34.10       38.68     25.29 o 
   1   6  10      408.48      556.04     61.74 o 
   2   6  10      416.60      455.44     60.19 o 
   3   6  10       72.31       61.10     45.13 o 
   4   6  10       30.08        1.65     45.14 o 
 -11   7  10        0.01        0.04     38.06 o 
 -10   7  10      124.52      131.99     46.72 o 
  -9   7  10       77.20       75.95     42.99 o 
  -8   7  10        0.03        9.12     34.50 o 
  -7   7  10       31.04       32.84     39.84 o 
  -6   7  10        0.27        0.02     33.08 o 
  -5   7  10       41.00       17.52     37.85 o 
  -4   7  10       44.44        0.02     42.28 o 
  -3   7  10        1.98        0.02     32.85 o 
  -2   7  10        2.51        0.02     37.05 o 
  -1   7  10       17.45       50.99     20.79 o 
   0   7  10        0.39       10.95     39.50 o 
   1   7  10       23.88       50.90     43.62 o 
   2   7  10        9.00        0.02     48.16 o 
   3   7  10       65.39       44.53     51.81 o 
   4   7  10        0.60        1.68     42.22 o 
 -10   8  10       46.65      116.89     36.48 o 
  -9   8  10      249.34      157.36     63.58 o 
  -8   8  10      496.46      631.20     61.19 o 
  -7   8  10      287.24      230.73     59.35 o 
  -6   8  10       45.57        0.02     41.85 o 
  -5   8  10       86.43       83.41     43.83 o 
  -4   8  10      150.57      148.16     42.44 o 
  -3   8  10      204.91      162.00     47.32 o 
  -2   8  10      105.90       22.91     40.55 o 
  -1   8  10       37.76        0.02     42.61 o 
   0   8  10       96.63      147.75     31.21 o 
   1   8  10      352.89      380.56     58.04 o 
   2   8  10      256.67      332.32     39.00 o 
  -8   9  10        4.43       14.73     36.19 o 
  -7   9  10      171.30      212.67     44.48 o 
  -6   9  10       56.59       85.98     42.55 o 
  -5   9  10        4.80        0.02     42.20 o 
  -4   9  10       24.73        0.02     38.49 o 
  -3   9  10      120.21      127.76     37.35 o 
  -2   9  10      156.05      138.27     47.61 o 
  -1   9  10        3.85        3.22     35.34 o 
   0   9  10      129.84      179.53     49.12 o 
   1   9  10       42.76       77.92     45.00 o 
  -4  10  10       55.03      105.36     43.37 o 
  -3  10  10        0.61       13.19     35.27 o 
 -11   1  11      153.69       61.14     53.80 o 
 -10   1  11       12.73       25.09     34.93 o 
  -9   1  11       19.55       49.04     37.59 o 
  -8   1  11      298.65      213.49     60.37 o 
  -7   1  11      330.89      299.14     58.90 o 
  -6   1  11        2.98       52.67     35.12 o 
  -5   1  11       75.88       75.51     44.80 o 
  -4   1  11        5.62        0.02     37.91 o 
  -3   1  11      571.05      606.16     67.00 o 
  -2   1  11      641.93      838.74     58.45 o 
  -1   1  11      196.99      164.40     52.01 o 
   0   1  11       41.16       59.88     37.89 o 
   1   1  11      153.73      209.82     29.23 o 
   2   1  11      419.00      421.70     59.83 o 
   3   1  11      126.31       94.08     33.39 o 
 -11   2  11        0.07        0.02     43.46 o 
 -10   2  11        0.65       41.07     31.03 o 
  -9   2  11       89.56       77.18     46.04 o 
  -8   2  11      150.23      209.04     43.59 o 
  -7   2  11        0.88        0.02     41.40 o 
  -6   2  11      131.20       91.41     44.28 o 
  -5   2  11       26.67       61.46     36.21 o 
  -4   2  11       10.20       35.14     32.88 o 
  -3   2  11        2.78        0.02     35.14 o 
  -2   2  11      104.65       37.27     52.82 o 
  -1   2  11      133.09       83.43     49.04 o 
   0   2  11       84.32       44.94     47.99 o 
   1   2  11       38.60       11.08     43.58 o 
   2   2  11       40.06       26.09     45.14 o 
   3   2  11       24.35       31.94     41.83 o 
 -11   3  11       70.34       59.19     44.29 o 
 -10   3  11      125.82      110.29     52.75 o 
  -9   3  11      105.24       48.44     49.18 o 
  -8   3  11       87.26       44.48     45.22 o 
  -7   3  11       48.41       52.88     38.06 o 
  -6   3  11        3.60        0.02     36.45 o 
  -5   3  11      113.27       53.35     48.84 o 
  -4   3  11       90.98       94.85     40.69 o 
  -3   3  11       66.23        0.02     43.62 o 
  -2   3  11      191.40      173.43     52.13 o 
  -1   3  11      101.89        0.02     45.94 o 
   0   3  11      112.43      151.06     42.40 o 
   1   3  11      237.69      123.96     56.85 o 
   2   3  11      130.20      157.29     27.66 o 
   3   3  11      119.99       69.91     46.10 o 
 -10   4  11        0.27        6.50     37.89 o 
  -9   4  11       41.71       15.89     43.79 o 
  -8   4  11       30.42       21.83     39.58 o 
  -7   4  11        3.70       27.66     31.03 o 
  -6   4  11        2.99        0.02     37.06 o 
  -5   4  11        4.99        0.02     43.27 o 
  -4   4  11        0.38        0.02     38.42 o 
  -3   4  11       37.92        0.02     42.22 o 
  -2   4  11       58.63       55.18     39.57 o 
  -1   4  11       13.20        0.02     41.13 o 
   0   4  11        0.21       57.78     36.45 o 
   1   4  11        2.36       11.50     40.44 o 
   2   4  11        5.60        0.02     45.18 o 
  -9   5  11       28.58       56.77     36.81 o 
  -8   5  11       93.36      100.35     39.12 o 
  -7   5  11       71.92      109.88     37.80 o 
  -6   5  11       34.83       45.03     36.04 o 
  -5   5  11       12.68        0.02     41.90 o 
  -4   5  11       34.67       73.91     34.37 o 
  -3   5  11       40.28       12.40     41.79 o 
  -2   5  11      154.02      159.64     44.87 o 
  -1   5  11       94.68       57.18     46.20 o 
   0   5  11       41.24       18.06     44.37 o 
   1   5  11      196.80      216.53     58.37 o 
  -8   6  11       90.32       81.66     48.72 o 
  -7   6  11        0.16       14.49     34.50 o 
  -6   6  11        0.68       38.23     31.22 o 
  -5   6  11       20.76        1.59     37.84 o 
  -4   6  11       13.54        0.02     42.85 o 
  -3   6  11       28.94        0.02     41.37 o 
  -2   6  11       28.22       77.96     21.69 o 
  -1   6  11        6.74        0.02     40.95 o 
   0   6  11        1.47        0.02     47.63 o 
  -6   7  11      100.62      123.08     42.63 o 
  -5   7  11        1.14       11.43     37.12 o 
  -4   7  11       50.08       94.98     27.76 o 
  -3   7  11      280.03      156.99     59.55 o 
  -2   7  11      305.56      361.72     58.13 o 
  -5   0  12      176.27      114.57     55.50 o 
  -4   0  12        0.70       26.30     43.66 o 
  -3   0  12      210.21      212.03     56.85 o 
  -5   1  12       24.40        0.02     49.34 o 
  -4   1  12        0.72       18.10     41.68 o 
                                                 
